# Supplementary material for: Combining finite element and reinforcement learning methods to design superconducting coils of saturated iron-core superconducting fault current limiter in the DC power system
Source: PLoS One. 2023 Nov 29;18(11):e0294657. doi: 10.1371/journal.pone.0294657 (PMC10686446; doi:10.1371/journal.pone.0294657)
Supplement: S1 Table — (XLSX) [file pone.0294657.s001.xlsx]

## Sheet: Sheet1
Magnetic field (T)	SuNam	BASF	Theva	SuperPower
0	600	386.5	360	324
0.5	120	192.3	269.28	144
1	61	120	172.8	89
1.5	44	91.6	124.2	65
2	28	63.5	75.24	51
2.5	21	52.9	55.8	40
3	14	42.2	41.4	30
