# Supplementary material for: Combining finite element and reinforcement learning methods to design superconducting coils of saturated iron-core superconducting fault current limiter in the DC power system
Source: PLoS One. 2023 Nov 29;18(11):e0294657. doi: 10.1371/journal.pone.0294657 (PMC10686446; doi:10.1371/journal.pone.0294657)
Supplement: S2 Table — (XLSX) [file pone.0294657.s002.xlsx]

## Sheet: Sheet2
	Case 1		Case 2		Case 3		Case 4
Epoch	Loss	Reward	Loss	Reward	Loss	Reward	Loss	Reward
0	102.628	-404.559	265.035	-261.278	142.893	-429.833	266.762	-318.8
1	93.1894	-403.917	157.458	-262.338	130.958	-432.01	96.2987	-320.575
2	103.115	-403.275	89.5465	-263.38	119.917	-434.15	93.7879	-322.327
3	107.04	-402.632	154.247	-264.403	109.772	-436.254	94.5406	-324.055
4	47.6855	-401.99	130.965	-265.409	100.522	-438.322	95.2545	-325.76
5	80.1949	-401.348	128.412	-266.396	92.167	-440.354	95.9294	-327.443
6	39.7928	-400.707	125.96	-267.365	84.7074	-442.349	96.5653	-329.102
7	27.0882	-400.065	123.607	-268.316	78.1429	-444.308	97.1623	-330.738
8	40.7385	-399.423	121.355	-269.249	72.4736	-446.23	97.7202	-332.351
9	33.8047	-398.781	119.202	-270.164	67.6996	-448.116	98.2393	-333.94
10	52.751	-398.139	117.149	-271.06	63.8207	-449.966	98.7193	-335.507
11	35.4988	-397.498	115.196	-271.938	68.7538	-451.779	99.1604	-337.05
12	30.6801	-396.856	113.344	-272.799	72.0548	-453.556	99.5626	-338.57
13	40.4903	-396.214	111.591	-273.641	71.6383	-455.297	99.9258	-340.067
14	37.0202	-395.573	109.938	-274.465	69.5279	-457.001	100.25	-341.541
15	34.8296	-394.931	108.385	-275.27	66.3821	-458.669	100.535	-342.992
16	28.9495	-394.29	106.932	-276.058	64.8511	-460.301	100.782	-344.419
17	49.2058	-393.648	105.578	-276.827	62.2083	-461.896	100.989	-345.824
18	37.1581	-393.007	104.325	-277.579	60.9713	-463.455	101.157	-347.205
19	47.4725	-392.366	103.172	-278.312	58.117	-464.977	101.287	-348.563
20	47.591	-391.725	102.119	-279.027	56.769	-466.464	101.377	-349.898
21	35.9498	-391.083	101.165	-279.724	53.9607	-467.913	101.429	-351.21
22	48.3967	-390.442	100.312	-280.403	51.9821	-469.327	101.441	-352.499
23	39.1986	-389.801	99.5583	-281.063	52.6722	-470.704	101.415	-353.764
24	43.4597	-389.16	98.9048	-281.706	52.6825	-472.045	101.349	-355.007
25	52.8735	-388.519	98.3512	-282.33	52.8196	-473.349	101.245	-356.226
26	38.0977	-387.878	102.334	-282.936	53.2696	-474.617	107.445	-357.422
27	36.2269	-387.237	104.09	-283.524	52.1584	-475.849	108.87	-358.595
28	52.3119	-386.596	103.393	-284.094	51.7751	-477.044	108.572	-359.745
29	70.1625	-385.955	105.016	-284.646	52.4126	-478.203	107.971	-360.871
30	53.6786	-385.315	104.459	-285.18	52.8219	-479.326	108.501	-361.975
31	67.9642	-384.674	105.004	-285.695	52.5083	-480.412	107.847	-363.055
32	58.7905	-384.033	104.355	-286.192	51.6223	-481.462	106.858	-364.112
33	78.448	-383.393	104.529	-286.671	51.547	-482.476	106.033	-365.146
34	65.2936	-382.752	104.323	-287.132	51.0758	-483.453	104.257	-366.157
35	55.9678	-382.112	104.37	-287.575	50.7848	-484.394	102.73	-367.145
36	40.0296	-381.471	105.329	-288	50.6428	-485.298	101.487	-368.109
37	52.1216	-380.831	104.974	-288.407	50.7216	-486.166	100.205	-369.051
38	73.2695	-380.19	104.169	-288.795	51.2762	-486.998	97.8306	-369.969
39	61.6444	-379.55	104.347	-289.165	48.3207	-487.793	95.2668	-370.864
40	71.1172	-378.91	103.678	-289.517	48.6945	-488.553	92.9017	-371.736
41	72.1697	-378.27	103.948	-289.851	48.751	-489.275	90.6506	-372.585
42	74.0579	-377.629	103.985	-290.167	50.1075	-489.962	88.4685	-373.411
43	84.1923	-376.989	103.719	-290.465	53.5442	-490.612	86.1589	-374.213
44	68.9592	-376.349	103.615	-290.744	54.5538	-491.225	84.0334	-374.993
45	56.3434	-375.709	103.408	-291.006	57.1739	-491.803	82.3722	-375.749
46	60.7103	-375.069	103.909	-291.249	59.2191	-492.344	82.0725	-376.482
47	87.2323	-374.429	103.665	-291.474	60.6089	-492.848	80.6116	-377.192
48	54.098	-373.789	104.125	-291.681	62.8529	-493.316	79.5066	-377.879
49	84.077	-373.15	104.43	-291.87	65.1157	-493.748	78.6326	-378.542
50	78.7812	-372.51	103.454	-292.041	65.2417	-494.144	77.6384	-379.183
51	79.6183	-370.632	103.724	-291.386	64.9076	-489.643	76.85	-379.8
52	79.2722	-371.811	103.513	-288.991	64.7398	-490.452	75.289	-380.394
53	50.7908	-368.883	102.822	-288.741	64.2414	-489.182	73.982	-380.965
54	50.5276	-367.609	103.004	-287.591	64.3071	-486.713	72.4584	-381.513
55	92.4893	-370.11	102.673	-286.733	61.8271	-493.141	70.2718	-382.038
56	69.8206	-364.856	101.62	-290.383	60.3541	-492.179	68.3483	-382.539
57	57.0642	-364.886	100.454	-285.221	58.9791	-489.592	66.714	-383.018
58	65.3123	-363.762	100.132	-288.407	56.3658	-490.382	65.1711	-383.473
59	68.0597	-365.313	99.1304	-290.431	53.8575	-489.903	63.4559	-383.905
60	86.0744	-363.478	99.6156	-287.175	53.3331	-493.782	61.6844	-384.314
61	66.866	-362.061	99.1962	-290.171	52.6307	-495.905	60.4824	-384.7
62	65.4073	-361.358	98.3054	-290.152	51.6785	-495.023	59.5223	-385.062
63	68.206	-362.701	97.5433	-288.355	53.3697	-496.24	57.9616	-385.402
64	71.3154	-362.134	96.7122	-286.151	52.7086	-498.404	56.7275	-385.718
65	57.075	-367.951	96.3613	-285.672	54.4325	-501.313	54.9752	-386.012
66	68.2047	-365.147	95.9087	-286.182	55.4472	-502.189	53.5269	-386.282
67	101.128	-366.779	96.189	-281.722	55.5163	-499.309	51.9022	-386.529
68	85.5436	-362.566	96.872	-282.008	56.7348	-500.501	50.5388	-386.752
69	78.433	-366.392	97.4224	-280.161	58.055	-497.264	49.6563	-386.953
70	66.8258	-365.706	97.2901	-277.454	58.65	-495.249	48.936	-387.13
71	84.0754	-361.451	97.0241	-278.14	59.8196	-494.575	48.3028	-387.285
72	93.8704	-360.188	96.7823	-276.94	60.303	-496.552	47.5741	-387.416
73	77.0461	-357.072	96.9605	-278.347	61.8695	-497.904	47.579	-387.524
74	63.7015	-357.854	97.3071	-278.4	63.581	-492.864	47.9113	-387.609
75	89.2003	-354.249	97.856	-277.425	62.4797	-487.983	47.2943	-387.67
76	86.9857	-355.21	98.0905	-276.451	64.4945	-488.597	45.9655	-387.709
77	72.9515	-354.671	98.2271	-275.511	64.8083	-492.161	45.2003	-387.724
78	83.0773	-349.06	97.8348	-274.646	64.1719	-484.99	43.9001	-387.717
79	73.2351	-347.394	97.5006	-276.614	63.3028	-482.598	43.1486	-387.686
80	72.056	-349.197	96.9029	-272.792	61.9708	-481.243	42.4027	-387.632
81	63.354	-352.842	98.0985	-273.316	62.7856	-484.024	41.736	-387.554
82	74.1483	-346.844	98.4596	-274.236	63.0017	-485.741	41.2296	-387.454
83	59.3385	-342.616	99.0691	-277.58	63.3069	-488.031	40.6377	-387.331
84	57.012	-338.479	99.6119	-280.16	62.7053	-489.47	40.4548	-387.184
85	44.8763	-334.805	99.6622	-282.327	61.4413	-485.355	40.5891	-387.014
86	47.9953	-333.177	100.503	-284.67	60.7446	-480.256	40.5573	-386.821
87	47.5685	-331.043	99.618	-286.207	59.2415	-486.104	40.0028	-386.605
88	51.764	-326.773	99.2209	-290.098	58.6305	-488.347	39.3791	-386.366
89	73.2273	-324.95	99.3525	-291.757	57.4752	-485.741	39.4308	-386.103
90	85.1426	-323.705	98.4132	-289.076	56.1176	-487.138	39.9496	-385.818
91	54.2602	-319.372	97.6512	-292.516	53.851	-482.192	40.0191	-385.509
92	49.2582	-318.799	96.7632	-290.568	51.6879	-480.557	41.2056	-385.177
93	53.1448	-316.083	95.8044	-292.974	49.5815	-479.493	42.1868	-384.822
94	46.1052	-314.029	94.9596	-291.403	46.713	-478.282	43.1587	-384.444
95	65.3764	-311.509	93.883	-289.987	42.8642	-474.259	44.3605	-384.043
96	65.9961	-311.291	93.3803	-290.001	40.818	-464.792	45.9463	-383.618
97	49.493	-307.072	91.8739	-287.735	37.2518	-461.974	46.4096	-383.171
98	37.7523	-304.093	92.0615	-288.748	34.2294	-459.367	47.0517	-382.7
99	37.8505	-306.851	90.3466	-292.542	31.9561	-458.395	47.5958	-382.206
100	40.8656	-301.918	88.7631	-292	31.048	-461.27	47.9237	-381.689
101	40.144	-301.873	87.5752	-290.958	30.4695	-457.534	48.2647	-381.057
102	44.3093	-303.889	86.633	-291.953	29.0434	-456.108	48.4238	-380.384
103	42.5202	-305.098	84.9677	-293.145	27.4652	-454.578	48.7102	-379.684
104	31.2419	-300.139	84.3938	-292.389	26.6118	-448.54	49.3149	-378.968
105	45.4745	-298.304	82.2538	-294.623	25.4463	-447.481	49.9986	-378.221
106	29.8837	-298.667	80.7527	-294.024	25.6026	-443.823	50.145	-377.436
107	43.3404	-299.875	80.3016	-294.664	25.5329	-437.038	50.4329	-376.592
108	39.5326	-301.557	79.3096	-294.965	25.0199	-435.868	50.789	-375.734
109	33.356	-301.241	78.884	-295.057	24.5273	-431.208	50.74	-374.855
110	24.2689	-305.305	79.2675	-295.586	24.5807	-430.361	50.9534	-373.965
111	28.2333	-301.65	77.6898	-291.829	24.2007	-421.918	50.8601	-373.083
112	27.8949	-302.622	77.4576	-293.51	19.9103	-415.464	50.7464	-372.193
113	31.8038	-300.833	76.2603	-298.667	18.7087	-417.192	50.5304	-371.277
114	19.8102	-298.845	75.8134	-299.465	20.5582	-413.204	50.1932	-370.297
115	17.0781	-296.633	75.9254	-300.815	23.2834	-414.223	49.6199	-369.261
116	18.5757	-292.622	75.4292	-300.148	27.6186	-415.077	49.3459	-368.233
117	20.2611	-287.912	75.2651	-297.705	31.6044	-412.08	49.2677	-367.152
118	14.0507	-284.49	75.3844	-299.44	35.5405	-406.961	49.322	-365.975
119	18.6715	-286.128	74.7135	-302.737	40.0439	-406.293	49.3898	-364.795
120	26.7324	-290.463	74.1116	-298.016	45.0208	-407.638	49.5176	-363.595
121	18.3318	-289.857	74.5572	-298.329	48.3143	-405.466	49.2981	-362.385
122	22.1918	-289.278	73.5481	-297.965	52.3427	-403.788	48.984	-361.181
123	22.2507	-289.281	73.8502	-298.805	57.4373	-403.469	48.92	-359.951
124	15.6248	-289.998	73.948	-295.102	61.2423	-405.592	48.4499	-358.657
125	11.7235	-288.885	74.6813	-293.305	63.6097	-409.456	48.4978	-357.352
126	12.6804	-288.877	75.8945	-294.285	65.4764	-407.263	48.3352	-356.065
127	21.4617	-285.306	76.3364	-290.564	66.0386	-405.529	48.4077	-354.752
128	15.1081	-284.606	76.5485	-288.638	66.3511	-397.351	48.4294	-353.421
129	11.2172	-286.883	77.3904	-288.097	65.6874	-394.799	48.2233	-352.037
130	14.4916	-287.519	78.4506	-287.474	62.7763	-395.318	48.5123	-350.665
131	15.189	-286.132	79.9267	-289.95	59.952	-391.233	48.6619	-349.272
132	12.4805	-286.969	79.0618	-288.089	55.1435	-397.295	48.6787	-347.839
133	8.71573	-290.927	78.8702	-289.713	55.5391	-397.587	48.4816	-346.331
134	12.1319	-290.6	80.0142	-285.678	57.6049	-398.456	48.3069	-344.815
135	9.39246	-293.115	80.4474	-280.382	57.9966	-397.201	48.3449	-343.27
136	8.84564	-293.448	80.492	-278.195	59.591	-401.831	48.2721	-341.685
137	14.6231	-297.814	79.5461	-277.83	60.7614	-398.079	48.0232	-340.1
138	10.9656	-297.038	79.1858	-280.73	61.309	-395.591	47.9192	-338.481
139	7.72557	-298.027	79.8015	-278.674	62.0902	-395.475	47.9992	-336.818
140	29.6989	-297.679	79.1325	-277.349	62.9381	-394.935	47.9449	-335.123
141	23.9023	-295.407	79.385	-273.076	63.0437	-389.948	47.8111	-333.409
142	29.7189	-298.24	79.751	-269.209	64.6316	-393.785	47.7396	-331.633
143	27.2606	-297.28	80.4268	-267.299	65.9659	-390.502	47.5068	-329.822
144	27.2933	-298.845	80.5825	-266.888	65.2042	-387.173	47.401	-327.961
145	17.6043	-295.952	80.2874	-269.205	65.3881	-383.119	47.7141	-326.058
146	26.4422	-292.393	81.7171	-268.686	64.7285	-383.057	48.0112	-324.176
147	25.3041	-294.699	81.0501	-266.74	63.9711	-380.576	47.8668	-322.26
148	16.2457	-295.837	82.2204	-269.467	62.3494	-383.554	47.9713	-320.319
149	20.8732	-297.856	81.7688	-265.902	59.9131	-380.442	47.8311	-318.358
150	15.267	-299.368	81.8842	-260.163	58.0628	-377.273	47.6808	-316.322
151	15.6541	-299.86	81.6646	-260.341	56.8351	-373.634	47.6544	-314.284
152	14.8135	-302.78	82.5624	-257.609	54.9068	-378.961	47.8914	-312.228
153	10.604	-299.805	82.3327	-259.371	53.7213	-378.738	47.7741	-310.202
154	10.9826	-300.435	83.0897	-262.109	54.2425	-377.736	47.8396	-308.182
155	12.0373	-302.216	82.4655	-262.862	53.1234	-371.64	47.7292	-306.143
156	12.2979	-300.25	81.9821	-261.15	53.4932	-370.373	47.328	-304.112
157	9.10246	-301.545	81.9746	-256.751	53.5976	-369.572	47.3886	-302.117
158	10.4699	-302.551	81.8294	-259.686	53.0517	-369.541	47.5928	-300.117
159	9.78113	-301.46	81.4518	-255.498	52.6925	-366.599	47.541	-298.16
160	10.6052	-295.377	81.5258	-251.785	53.5084	-365.456	47.7117	-296.192
161	9.35491	-292.305	80.586	-253.499	53.6362	-364.794	47.629	-294.275
162	8.94387	-294.279	80.8109	-246.601	54.3008	-368.78	47.7671	-292.431
163	11.7788	-294.991	80.0381	-244.973	54.9604	-363.722	47.7384	-290.623
164	10.5282	-291.07	79.9664	-244.012	54.8104	-355.953	47.6989	-288.832
165	10.8308	-291.781	79.5944	-242.521	56.3958	-348.784	47.492	-287.127
166	9.44642	-289.269	78.4965	-242.984	56.632	-342.173	47.5425	-285.483
167	9.45914	-290.677	78.2633	-242.393	56.2477	-336.02	47.6198	-283.88
168	8.37991	-285.268	77.2006	-238.624	56.267	-340.523	47.7011	-282.257
169	10.3788	-284.637	76.1203	-238.306	55.5126	-339.194	47.9495	-280.693
170	8.01043	-281.018	76.4423	-235.893	56.4581	-339.092	48.1267	-279.126
171	9.96175	-282.873	76.1327	-236.38	57.0086	-340.344	47.6874	-277.582
172	9.11637	-287.789	74.6491	-230.144	56.8295	-337.759	47.692	-276.016
173	7.79086	-286.056	75.502	-229.42	55.97	-336.28	47.6957	-274.411
174	11.938	-284.722	75.9172	-228.459	56.2638	-335.477	47.5342	-272.808
175	7.85763	-282.846	77.0758	-226.969	54.6458	-334.042	47.7197	-271.171
176	7.42627	-281.192	77.1762	-227.535	53.1163	-334.951	47.7822	-269.573
177	8.56527	-278.126	76.2064	-226.341	52.4561	-327.492	47.5563	-267.998
178	9.22939	-278.942	75.9798	-224.445	51.991	-321.284	47.4513	-266.433
179	9.29755	-281.459	74.9386	-219.978	51.898	-320.736	47.424	-264.853
180	8.03056	-278.298	73.9257	-219.924	51.8866	-318.655	47.8008	-263.302
181	8.21656	-273.989	74.2457	-226.004	51.291	-321.837	47.6875	-261.82
182	8.93593	-271.219	73.8945	-228.196	50.9904	-319.65	47.8331	-260.334
183	6.73215	-274.439	74.7873	-230.372	51.1014	-314.702	47.6979	-258.905
184	6.04359	-275.272	75.1496	-230.703	51.532	-306.974	47.6954	-257.449
185	7.14079	-272.405	74.6907	-230.381	51.8589	-299.306	47.7415	-255.995
186	7.72047	-274.053	74.1504	-228.707	52.2579	-303.221	47.1268	-254.515
187	6.87251	-272.621	74.4946	-224.759	51.7835	-301.231	46.9896	-253.075
188	7.02932	-271.933	75.2364	-222.377	52.9046	-300.118	46.9657	-251.663
189	7.22419	-274.404	76.0009	-221.345	52.4652	-297.842	47.236	-250.312
190	6.70831	-275.369	75.7553	-221.286	52.7884	-296.63	47.5656	-248.978
191	6.55452	-276.103	76.7074	-223.394	52.1844	-292.476	47.4681	-247.648
192	5.82146	-278.284	76.8911	-220.261	51.6758	-295.89	47.4721	-246.335
193	5.74296	-274.808	77.8363	-222.397	50.6639	-288.105	47.828	-245.085
194	6.83354	-272.287	77.5795	-225.77	51.5685	-283.278	48.123	-243.888
195	5.84779	-274.015	78.0333	-226.895	49.4561	-284.533	48.2205	-242.718
196	6.09419	-275.685	77.9565	-231.181	48.1739	-277.788	48.0582	-241.561
197	6.04898	-275.235	77.3632	-232.748	48.6605	-281.604	48.2368	-240.452
198	6.88083	-277.388	78.608	-236.366	48.6345	-283.037	48.3416	-239.355
199	5.97413	-280.831	78.8063	-236.65	47.7284	-285.476	48.8152	-238.299
200	5.03043	-277.727	79.3993	-236.577	47.0397	-282.585	49.1525	-237.278
201	5.83923	-277.807	79.32	-234.138	46.7234	-283.957	49.6556	-236.277
202	6.11517	-278.86	79.3671	-235.862	46.3322	-285.006	50.279	-235.378
203	5.06467	-274.34	79.8146	-237.005	46.7087	-279.387	50.5415	-234.517
204	4.8661	-264.031	78.9321	-236.632	45.5457	-276.357	51.1352	-233.682
205	5.71188	-263.057	77.5822	-237.67	44.7363	-275.726	51.9671	-232.869
206	5.8866	-266.57	78.6856	-239.036	44.9379	-276.694	52.7774	-232.125
207	6.76368	-261.116	78.8635	-242.497	44.6916	-272.535	53.526	-231.366
208	5.56196	-259.586	79.0608	-243.962	44.8945	-276.346	54.2128	-230.603
209	5.70251	-261.033	78.8775	-246.459	44.0778	-272.289	54.5254	-229.871
210	4.90795	-259.505	80.0223	-246.148	43.1077	-270.015	54.8464	-229.132
211	4.62753	-256.379	79.6802	-243.982	43.2316	-271.573	55.4969	-228.448
212	4.59207	-258.78	79.2619	-248.025	43.5489	-276.006	56.1265	-227.773
213	4.44982	-257.88	78.7637	-248.391	43.6244	-283.223	56.4354	-227.102
214	4.64061	-260.82	78.6613	-247.903	44.1409	-277.681	56.9904	-226.464
215	4.34897	-262.809	78.0296	-248.004	43.2936	-282.58	57.435	-225.843
216	4.85701	-260.808	77.3517	-248.578	43.8403	-279.682	57.8175	-225.295
217	5.25658	-263.993	77.1833	-250.917	43.9638	-278.052	58.2034	-224.743
218	4.08778	-267.078	76.9519	-250.999	43.8637	-277.816	58.1587	-224.114
219	4.87229	-271.391	77.9022	-248.421	43.4004	-282.857	58.2604	-223.571
220	4.4955	-267.964	77.6879	-247.941	43.5273	-287.782	58.2083	-223.081
221	4.20426	-263.864	77.7815	-249.46	44.2524	-284.566	58.3731	-222.604
222	4.10135	-264.613	78.1305	-251.22	44.7537	-285.671	58.6222	-222.179
223	4.25461	-263.681	78.0699	-249.305	44.6508	-285.85	57.9687	-221.779
224	4.58427	-264.913	77.9259	-248.549	44.2384	-283.369	57.886	-221.381
225	4.83762	-269.867	78.039	-252.422	43.5497	-284.617	57.9282	-221.029
226	3.65586	-271.229	77.4141	-252.537	43.2223	-282.805	57.9672	-220.685
227	3.80658	-274.184	76.9408	-249.572	43.8449	-281.315	57.6861	-220.319
228	4.02848	-276.372	77.0074	-249.106	44.6422	-282.069	57.2907	-219.931
229	4.26042	-277.691	75.6907	-246.079	44.8946	-283.18	57.4392	-219.454
230	3.87981	-279.756	76.1154	-243.663	46.9386	-280.787	56.741	-218.984
231	4.00587	-278.227	76.5539	-240.435	48.2665	-275.754	56.6901	-218.532
232	3.57738	-276.932	76.2136	-240.24	48.96	-273.948	56.6805	-218.032
233	4.19178	-276.689	76.0662	-242.788	51.0038	-273.447	55.9733	-217.543
234	4.25283	-275.042	75.3114	-241.545	52.2286	-273.898	55.3969	-217.124
235	4.01297	-277.977	75.0304	-238.446	52.9127	-269.504	55.0257	-216.77
236	3.74541	-281.197	74.9911	-240.344	52.8767	-264.821	54.5006	-216.448
237	4.04023	-282.501	74.7508	-238.838	53.1644	-262.65	54.5536	-216.151
238	4.04517	-281.059	73.4918	-236.351	53.6335	-261.655	54.1882	-215.802
239	3.19359	-285.706	73.6698	-235.915	54.0386	-263.735	54.3906	-215.463
240	4.01985	-281.962	73.0069	-235.391	54.0652	-266.261	54.3001	-215.137
241	3.55795	-282.112	72.5553	-236.116	54.9725	-265.32	53.9298	-214.832
242	4.13361	-284.397	71.7387	-236.393	53.9588	-269.104	54.3725	-214.492
243	3.06941	-282.919	71.9001	-237.019	53.522	-266.452	54.551	-214.14
244	3.64476	-284.079	71.3912	-235.081	52.421	-265.514	54.5734	-213.815
245	3.74654	-283.045	70.9598	-232.537	51.0095	-266.33	54.2548	-213.537
246	3.14175	-287.817	70.3757	-230.962	50.5256	-267.351	53.9742	-213.338
247	3.30811	-289.528	71.6262	-230.642	50.8499	-263.063	54.0906	-213.139
248	3.92762	-291.353	71.6222	-230.088	51.6117	-262.13	54.2454	-212.941
249	3.48986	-290.874	71.3904	-229.485	51.9875	-261.781	54.8646	-212.809
250	3.30729	-289.613	71.3639	-229.134	52.7992	-264.844	54.9377	-212.665
251	3.32641	-287.527	70.3831	-228.593	51.8657	-262.788	54.9364	-212.577
252	3.76962	-287.2	70.6466	-227.213	46.985	-268.918	54.432	-212.474
253	3.1176	-284.892	71.0041	-228.713	49.0814	-268.649	54.4295	-212.415
254	3.14634	-289.484	70.2837	-225.043	50.7493	-265.48	54.5014	-212.424
255	3.32435	-288.304	71.5519	-221.768	52.9906	-267.486	54.3068	-212.475
256	3.25941	-288.358	72.9677	-219.841	55.2637	-270.441	54.1005	-212.546
257	2.63943	-286.512	71.6974	-216.2	57.6957	-264.683	53.9838	-212.642
258	4.0819	-285.561	71.417	-214.705	59.2117	-261.796	53.5497	-212.693
259	3.55877	-284.705	71.7561	-211.646	61.3033	-260.724	52.9875	-212.798
260	2.73139	-283.784	71.9395	-212.38	62.7387	-262.495	52.794	-212.921
261	2.64075	-285.161	71.5278	-211.066	64.3212	-262.463	52.5892	-213.06
262	3.08542	-286.587	72.0098	-210.002	65.4363	-260.808	52.407	-213.173
263	3.11999	-286.63	72.4808	-211.237	67.2053	-255.845	52.0755	-213.292
264	3.37977	-283.561	72.7311	-207.79	67.2565	-255.152	52.0678	-213.425
265	3.60404	-282.831	72.4162	-203.26	66.8666	-258.168	51.6319	-213.638
266	3.40228	-283.567	72.9413	-199.222	66.4603	-256.42	51.0786	-213.81
267	2.98112	-281.997	74.4746	-194.1	66.5747	-256.801	50.5603	-213.972
268	2.54687	-281.415	74.7587	-190.478	66.8094	-259.623	50.1286	-214.058
269	3.36487	-287.006	75.0787	-195.447	66.4929	-258.767	50.2259	-214.165
270	3.09516	-289.815	74.7831	-190.534	64.8102	-254.713	49.6535	-214.207
271	2.86784	-288.96	75.0428	-192.609	62.3568	-252.417	49.3592	-214.229
272	3.11856	-288.472	75.1585	-190.379	59.0837	-249.904	47.9132	-214.207
273	2.74028	-282.453	74.9588	-192.167	62.3735	-247.485	46.2129	-214.169
274	2.98185	-282.161	76.2459	-191.235	62.3171	-243.681	45.6887	-214.159
275	3.56661	-282.562	77.2364	-191.526	61.9682	-230.19	45.4946	-214.155
276	3.59422	-282.7	77.3476	-189.814	60.9309	-224.592	44.8181	-214.2
277	3.54953	-285.878	77.4196	-191.472	59.3886	-219.61	43.8996	-214.212
278	2.85272	-281.915	78.3341	-190.369	57.68	-220.451	43.8437	-214.193
279	3.32476	-281.978	79.2321	-195.127	56.5325	-215.585	43.6264	-214.174
280	2.70017	-277.178	80.1425	-192.702	55.0891	-213.541	43.442	-214.205
281	2.89549	-274.313	80.5424	-191.858	53.8252	-216.859	44.18	-214.266
282	3.2482	-276.663	81.1089	-185.918	52.4917	-210.202	44.2187	-214.229
283	3.10232	-273.742	80.1284	-185.565	50.364	-207.992	44.4776	-214.2
284	3.16674	-269.137	80.279	-184.019	48.4036	-206.15	45.4132	-214.169
285	2.6517	-266.873	80.7505	-179.683	47.0932	-202.809	46.3924	-214.154
286	2.63337	-269.51	81.637	-177.526	46.8747	-205.101	47.2713	-214.117
287	2.77754	-265.903	81.0507	-174.525	46.6785	-199.221	48.1721	-214.159
288	3.05313	-262.153	81.6071	-178.093	47.104	-196.979	49.4435	-214.222
289	3.01008	-257.96	82.4316	-182.259	47.4442	-192.665	50.3564	-214.268
290	2.94284	-253.788	81.6649	-181.594	46.5374	-193.285	50.5135	-214.272
291	2.74577	-253.525	82.1127	-176.871	46.4224	-187.331	51.6444	-214.243
292	2.94565	-250.648	82.9646	-177.966	46.1469	-186.149	52.9705	-214.221
293	2.81647	-243.407	82.8317	-177.516	45.7734	-180.397	53.4417	-214.213
294	2.80336	-238.632	82.3852	-178.246	45.3102	-181.073	54.3351	-214.204
295	3.34032	-236.526	82.191	-175.482	45.0694	-179.826	54.3589	-214.169
296	2.7478	-234.497	82.8627	-169.763	45.1963	-175.596	55.4354	-214.118
297	2.41004	-233.758	83.4963	-169.696	44.5352	-178	56.7312	-214.034
298	2.44442	-227.136	83.3298	-168.449	43.9988	-176.292	57.492	-213.895
299	2.60893	-222.468	83.2557	-169.095	43.992	-171.722	58.6511	-213.762
300	2.98599	-217.568	83.4349	-170.126	43.7604	-159.877	59.3637	-213.607
301	2.57499	-217.926	82.8956	-169.272	43.8907	-160.816	60.6649	-213.355
302	2.66977	-217.838	83.8229	-170.244	43.7439	-148.684	60.9825	-213.107
303	2.94879	-214.322	83.1326	-171.028	43.2125	-145.014	62.263	-212.84
304	2.80529	-213.27	82.5436	-170.809	43.0304	-140.706	63.0465	-212.524
305	3.19828	-219.887	83.1227	-171.551	43.2736	-137.988	64.1606	-212.182
306	3.30797	-223.592	81.795	-169.592	43.1769	-132.206	65.1196	-211.855
307	2.49606	-218.338	80.0311	-168.351	42.6464	-127.149	65.9198	-211.482
308	2.92098	-224.477	79.5111	-166.676	42.8293	-126.591	66.4738	-211.152
309	2.17454	-224.973	79.0038	-166.613	42.9269	-116.779	66.981	-210.847
310	2.72577	-223.946	78.5215	-163.565	43.1212	-113.676	68.0623	-210.507
311	2.38876	-221.51	78.5108	-165.369	43.7585	-110.502	68.2817	-210.13
312	2.40528	-222.678	78.6944	-166.431	43.4584	-106.553	68.6376	-209.664
313	3.0801	-221.663	77.7003	-164.521	42.8144	-100.891	68.7912	-209.123
314	2.77079	-221.122	77.4102	-163.437	42.9603	-94.773	69.0487	-208.588
315	2.68583	-223.282	76.7585	-161.645	42.6841	-94.659	68.9785	-208.094
316	2.61474	-222.602	76.9406	-158.351	42.8591	-90.8212	68.548	-207.642
317	2.40756	-226.075	76.3421	-157.472	42.6832	-90.1329	68.5626	-207.122
318	2.42376	-224.791	75.031	-154.966	43.102	-89.6833	68.5774	-206.569
319	2.54114	-224.796	74.6674	-156.207	42.9626	-89.2405	68.519	-206.108
320	2.54436	-220.173	73.7982	-156.294	42.9505	-86.4577	67.7298	-205.581
321	2.54104	-217.589	73.6807	-154.318	42.7601	-80.2366	66.947	-205.003
322	2.13737	-216.866	74.551	-155.39	42.2187	-81.0751	65.1731	-204.391
323	1.84013	-219.092	75.146	-153.346	40.8916	-75.5571	64.5837	-203.722
324	2.80258	-217.147	76.0092	-153.034	36.9606	-71.7369	64.8499	-202.985
325	2.51148	-218.508	76.4449	-150.676	34.2634	-70.1374	64.6538	-202.267
326	3.34893	-216.69	76.4329	-144.004	32.5894	-67.7528	64.612	-201.487
327	2.7939	-213.178	77.2391	-139.289	30.8294	-67.3467	65.0281	-200.636
328	2.30762	-211.055	77.5241	-138.849	31.402	-63.6467	65.2842	-199.766
329	2.49391	-210.515	77.1027	-135.374	33.2705	-57.1544	65.4383	-198.876
330	2.94606	-213.124	76.4591	-135.891	36.4928	-59.1035	66.4891	-198.019
331	2.26171	-213.707	75.0578	-132.797	41.1936	-61.0466	67.5777	-197.084
332	2.87348	-210.779	74.8736	-133.688	45.484	-62.2875	68.5483	-196.104
333	2.38914	-216.701	73.9594	-132.424	52.0095	-68.518	68.8721	-195.141
334	2.4318	-215.836	74.3395	-128.097	58.51	-66.5764	69.3044	-194.172
335	2.66057	-221.252	74.0658	-126.207	63.9813	-72.0653	69.9486	-193.157
336	2.6362	-219.013	73.5474	-129.12	71.1088	-78.506	69.8367	-192.047
337	2.6159	-215.678	73.3194	-129.002	75.7944	-83.7652	70.3208	-190.891
338	1.86015	-213.628	72.7431	-129.164	80.0195	-86.2196	71.0513	-189.683
339	2.18537	-214.014	71.9363	-128.871	84.9784	-94.9787	70.9608	-188.451
340	2.8035	-210.408	72.2033	-123.624	88.947	-100.059	71.7444	-187.195
341	2.72691	-215.5	73.0096	-120.725	92.786	-103.424	73.1778	-185.9
342	2.08851	-218.685	73.6403	-115.784	94.2481	-104.246	73.6831	-184.563
343	2.60023	-220.547	73.949	-109.214	93.323	-109.3	74.4986	-183.228
344	2.46036	-219.952	75.0617	-108.063	91.0431	-112.401	75.3017	-181.894
345	2.47403	-221.285	75.4146	-105.111	91.9257	-117.058	76.2258	-180.514
346	2.37052	-219.326	75.9094	-107.699	91.6469	-116.335	77.2112	-179.124
347	2.74862	-215.888	76.5035	-107.389	91.7468	-120.689	78.2757	-177.634
348	1.94523	-220.57	77.1352	-104.928	91.6335	-126.122	79.1704	-176.111
349	2.57852	-219.183	77.089	-101.365	92.265	-130.672	80.4394	-174.584
350	2.09739	-220.19	77.3476	-96.2126	93.9044	-135.468	81.4084	-172.978
351	2.52875	-223.443	77.5615	-95.0999	95.7415	-140.84	82.145	-171.376
352	2.47958	-221.04	78.8778	-96.189	96.0143	-146.605	82.1446	-169.744
353	2.76992	-220.064	78.6423	-94.2928	97.6397	-146.757	83.2638	-168.1
354	2.87757	-227.334	79.24	-88.8999	97.7369	-150.693	84.1875	-166.402
355	1.96812	-228.573	79.5657	-89.2033	98.9404	-154.594	85.8755	-164.643
356	2.5921	-235.391	78.7318	-87.2632	99.4595	-160.147	86.877	-162.868
357	2.47955	-237.868	78.876	-83.0803	99.437	-167.915	87.9556	-161.093
358	2.39468	-238.917	79.9879	-83.677	100.479	-174.283	88.7526	-159.286
359	2.41659	-242.266	79.8748	-88.0419	102.238	-175.549	89.0501	-157.465
360	2.22528	-240.086	80.8774	-88.3207	102.113	-180.093	89.2099	-155.553
361	2.64389	-243.821	81.6346	-85.9209	103.871	-177.243	88.9691	-153.631
362	2.34904	-245.939	81.8764	-86.5877	102.915	-181.53	89.0444	-151.68
363	2.43302	-243.005	82.2108	-80.9486	103.293	-183.377	88.8825	-149.677
364	2.44355	-243.816	82.9616	-79.4991	103.518	-185.845	87.2574	-147.574
365	2.33835	-246.168	82.878	-78.5544	102.748	-188.119	85.5656	-145.438
366	2.20811	-247.793	83.3862	-79.6398	102.248	-187.457	83.5237	-143.106
367	2.92448	-243.575	82.5996	-79.7986	101.331	-191.669	82.4154	-140.718
368	2.21808	-241.696	83.5474	-82.1312	99.3537	-193.484	80.1523	-138.227
369	2.65734	-243.927	84.359	-85.5305	99.4484	-195.929	78.2851	-135.731
370	2.70812	-243.02	84.3167	-83.589	99.499	-199.416	76.4459	-133.144
371	2.37103	-241.909	85.9214	-83.6516	99.0153	-201.307	74.9608	-130.534
372	2.41008	-243.379	86.2908	-80.7148	98.7877	-201.914	73.1052	-127.904
373	2.67234	-242.072	85.4088	-77.9457	98.614	-201.827	72.3147	-125.286
374	2.40355	-241.661	84.8546	-79.2553	99.4861	-205.915	71.729	-122.672
375	2.37315	-239.705	84.8899	-76.5765	99.692	-205.698	70.4723	-120.049
376	3.10483	-239.554	84.3299	-74.0597	99.5315	-212.086	69.7763	-117.418
377	3.16378	-236.285	83.1923	-71.8763	99.6445	-217.667	68.5725	-114.734
378	2.26514	-235.367	81.2319	-67.2606	99.3145	-219.245	67.6814	-112.048
379	2.2524	-235.831	80.8747	-70.1089	99.1207	-222.324	67.5273	-109.342
380	2.23175	-228.5	80.0525	-63.9179	98.6607	-228.325	67.9802	-106.625
381	2.39941	-228.349	79.2443	-67.6708	99.3923	-230.169	67.7925	-103.885
382	2.5872	-227.266	79.3765	-69.7567	99.4744	-227.491	66.0178	-101.115
383	2.2896	-218.186	78.9322	-72.4269	101.07	-229.728	64.61	-98.357
384	2.81776	-218.044	78.8419	-70.5595	100.541	-230.269	64.5661	-95.5711
385	2.48522	-217.216	78.4883	-70.7058	99.3077	-229.893	64.4808	-92.7898
386	2.15282	-214.198	77.9125	-72.6504	100.519	-233.932	64.257	-89.9874
387	2.64102	-207.976	76.425	-75.0044	100.146	-233.776	64.7037	-87.2682
388	2.37323	-208.056	75.6764	-77.8737	100.878	-238.188	63.8476	-84.513
389	2.44469	-199.852	76.183	-77.2298	100.795	-240.015	64.3738	-81.7541
390	2.40828	-200.058	76.772	-73.6554	100.061	-239.526	65.4116	-78.9659
391	2.51636	-197.555	77.5597	-74.8261	100.474	-237.91	65.6409	-76.2358
392	2.27501	-194.114	77.473	-78.5801	100.928	-234.791	66.4068	-73.5355
393	2.34678	-190.5	76.9745	-74.2721	101.575	-232.344	67.6757	-70.8445
394	2.63943	-195.099	76.4227	-77.0233	102.702	-227.333	67.3803	-68.1581
395	2.40167	-189.99	76.1677	-73.3716	102.663	-223.278	68.4234	-65.4652
396	2.49681	-191.198	75.8453	-72.7742	103.04	-221.219	69.0862	-62.7728
397	2.77647	-190.683	75.5659	-76.1176	102.647	-221.19	71.1308	-60.0899
398	2.47136	-189.59	75.5835	-73.6594	102.483	-214.708	71.8532	-57.4188
399	2.5181	-189.017	74.6314	-75.5584	101.2	-208.475	72.5355	-54.7597
400	2.71123	-186.997	75.3785	-77.6031	99.5414	-204.315	73.3158	-52.0707
401	2.3457	-184.054	75.9546	-77.7583	100.214	-203.728	74.1968	-49.3994
402	2.33947	-179.622	76.011	-73.4065	100.954	-198.69	75.0908	-46.8143
403	2.83456	-176.588	75.7166	-74.0021	100.633	-197.511	75.9894	-44.1971
404	2.09888	-173.934	76.0865	-74.9245	98.5002	-191.577	76.6214	-41.5504
405	2.54223	-173.597	76.8308	-74.6355	97.8922	-191.341	76.9541	-38.9489
406	2.88048	-170.913	77.6325	-71.878	98.4659	-187.277	76.0543	-36.3673
407	2.46138	-161.557	77.8642	-75.8471	97.6876	-187.181	74.9223	-33.7695
408	2.45991	-159.826	77.8213	-79.9715	97.0916	-183.597	73.5905	-31.2048
409	2.90588	-155.344	77.2457	-81.837	95.9217	-182.943	71.8446	-28.7149
410	2.11593	-152.735	77.8498	-76.0803	96.1679	-188.243	70.0304	-26.2392
411	2.31582	-149.486	79.0597	-78.7422	96.6433	-183.363	67.8297	-23.8158
412	2.24714	-148.07	78.4661	-73.8946	97.4892	-185.418	65.2978	-21.3954
413	2.74065	-137.417	78.5043	-69.6547	99.3891	-186.488	62.2414	-19.0052
414	2.2384	-131.562	78.6546	-74.11	100.084	-190.574	59.047	-16.6825
415	2.51335	-130.033	78.545	-73.1204	100.804	-189.998	56.1799	-14.39
416	2.52081	-123.038	78.7034	-73.4178	99.8359	-191.233	53.1149	-12.0896
417	2.31981	-115.745	79.4867	-75.0012	100.725	-190.413	50.9243	-9.76336
418	2.11281	-111.212	80.2498	-74.382	100.322	-189.649	48.0277	-7.45139
419	2.27903	-106.095	80.1191	-76.6919	99.2668	-186.811	46.0067	-5.23231
420	2.11059	-98.4585	80.08	-73.5439	100.278	-183.523	44.0826	-2.96381
421	2.34595	-93.9607	80.6732	-74.0111	101.662	-181.692	41.8766	-0.69725
422	13.2737	-94.7542	80.2373	-75.3919	101.3	-182.592	40.0829	1.52805
423	15.5165	-88.5008	79.9492	-72.7499	100.102	-176.347	38.8802	3.6872
424	10.444	-84.7712	80.9635	-71.2568	100.047	-178.088	37.5934	5.83584
425	10.2746	-84.585	81.5924	-67.5257	99.6462	-177.507	36.1499	7.97111
426	13.0253	-79.2638	81.7256	-66.6812	98.8641	-173.926	35.6612	10.1082
427	10.3377	-71.6083	82.5677	-70.3232	98.0383	-172.589	35.6618	12.1623
428	10.5095	-68.8678	83.7067	-69.7941	97.721	-173.135	35.5612	14.1131
429	11.5672	-67.8276	85.0719	-65.8561	97.5568	-175.057	35.2626	16.0252
430	9.01745	-64.8439	85.2707	-65.3944	96.8954	-181.868	35.324	17.859
431	10.8537	-64.3078	85.8453	-60.1284	96.3436	-182.034	34.4309	19.6666
432	8.09578	-59.3758	85.4622	-58.554	96.811	-181.741	33.851	21.4041
433	10.3562	-59.0256	86.2219	-57.7464	97.7213	-186.363	34.6048	23.1066
434	9.70614	-54.5809	85.9027	-55.5241	96.6687	-186.264	35.9602	24.8078
435	9.13976	-56.6273	85.6637	-51.8166	96.52	-190.657	37.5751	26.4797
436	7.8621	-51.5479	85.9743	-51.2437	96.1081	-189.345	38.499	28.1684
437	9.03026	-53.5014	86.4675	-46.8185	96.8072	-187.79	39.6685	29.8062
438	8.357	-51.6877	86.7523	-43.4133	96.1537	-188.651	40.8445	31.3992
439	9.20784	-52.469	86.7241	-39.6178	96.3476	-190.448	43.7801	32.9236
440	7.96757	-52.504	86.4163	-34.2036	97.535	-189.478	44.948	34.3521
441	7.05186	-53.4069	86.88	-33.6059	97.4926	-189.453	46.9748	35.732
442	8.82041	-50.7459	85.8315	-29.7501	96.5297	-188.129	49.6733	37.071
443	8.76153	-46.0575	86.0105	-28.7871	98.1501	-189.686	51.8549	38.3636
444	6.25571	-45.9151	85.8141	-33.1703	99.2369	-190.701	53.8949	39.6052
445	9.41727	-48.1528	85.2802	-35.274	98.4691	-190.433	56.8851	40.8659
446	8.46099	-47.2797	85.956	-34.9059	99.4275	-187.725	58.6332	42.0914
447	8.21745	-50.325	86.4151	-29.5272	99.363	-188.872	60.3882	43.3035
448	7.78895	-49.8151	86.6191	-26.0694	98.8031	-191.804	61.494	44.4614
449	13.5468	-43.9751	86.945	-22.8952	98.5677	-194.361	63.2375	45.5789
450	10.7193	-43.4906	87.1439	-24.4302	99.158	-194.827	65.0619	46.6701
451	10.202	-48.7699	87.4127	-23.0683	99.4091	-193.907	66.2549	47.7133
452	7.64517	-47.6465	86.5725	-19.7188	100.282	-192.481	67.0755	48.7555
453	7.48255	-50.2263	87.1373	-18.8525	100.362	-191.316	68.2136	49.7493
454	8.42725	-56.9184	88.1395	-23.0997	99.1763	-192.823	69.0418	50.7142
455	10.1588	-56.2326	88.2299	-25.1322	98.8434	-187.985	70.1008	51.6867
456	10.251	-55.4822	87.8972	-27.6943	98.6137	-186.896	70.2664	52.629
457	8.89843	-51.1066	87.0714	-28.8381	97.9074	-180.255	70.3987	53.5632
458	9.02288	-50.532	88.355	-30.3183	96.1329	-177.299	70.4857	54.491
459	9.31454	-47.8602	88.4373	-29.7283	96.6232	-174.19	70.3914	55.4001
460	8.27229	-46.0827	88.7502	-28.5198	96.2387	-174.869	69.9239	56.3098
461	8.55351	-43.4089	89.2255	-30.7889	95.8619	-175.136	69.2172	57.2346
462	6.25928	-41.5368	89.4683	-30.1707	95.2767	-176.054	68.6357	58.1887
463	7.02556	-38.0075	91.2853	-31.4586	96.4048	-171.538	68.0594	59.1279
464	6.3489	-38.2402	92.6361	-35.848	95.4501	-171.08	66.8951	60.061
465	8.25795	-34.0892	92.3898	-39.535	94.6904	-171.829	65.7965	60.9867
466	7.51346	-32.3861	93.2768	-41.4019	95.3958	-172.38	65.34	62.0013
467	8.86767	-32.2442	92.9254	-45.5375	94.1148	-175.527	65.0316	62.952
468	8.72059	-33.2585	92.7447	-48.1406	94.4388	-178.678	64.6702	63.8874
469	7.51265	-36.9222	92.6097	-48.299	95.4403	-181.846	64.5667	64.7466
470	7.6415	-29.2894	94.2375	-47.2447	96.2238	-183.561	64.7026	65.5641
471	6.72078	-29.3112	95.3493	-45.9802	96.1725	-180.096	65.0275	66.3016
472	6.37639	-25.4107	95.412	-46.4931	98.1547	-180.759	65.0314	66.9911
473	8.0912	-24.6822	95.6215	-46.2931	98.117	-181.836	64.6401	67.6593
474	8.10331	-21.588	95.9742	-49.2957	98.1103	-186.544	65.057	68.3082
475	7.12813	-18.9502	96.4268	-48.4582	100.379	-185.88	64.8432	68.9683
476	6.13526	-17.494	97.1131	-53.0679	102.647	-188.619	65.5603	69.6277
477	5.51567	-10.217	97.5219	-49.4684	101.415	-189.51	65.5263	70.31
478	7.40008	-8.30919	96.8641	-51.5891	102.312	-190.834	64.7589	70.9484
479	5.95809	-5.33341	96.1717	-56.8878	103.972	-192.051	64.3196	71.5614
480	5.68863	-2.64448	95.7167	-58.8997	104.363	-188.492	64.233	72.1252
481	7.25535	-3.78191	95.7488	-59.2006	104.875	-188.092	64.2243	72.6769
482	6.64449	-0.08392	95.7399	-60.123	105.251	-191.022	63.6299	73.2421
483	7.0068	1.7092	96.7689	-59.4508	104.748	-191.123	64.1645	73.7587
484	6.53769	-1.12416	95.0275	-58.3137	104.002	-190.3	64.874	74.254
485	5.41578	0.18547	95.1395	-56.8821	101.976	-192.261	64.8045	74.7454
486	5.63545	1.99152	94.5336	-56.8869	100.921	-193.555	64.1684	75.2292
487	6.68442	3.77499	93.6278	-57.1942	98.2921	-193.374	64.326	75.6783
488	5.76412	1.98247	93.2432	-56.7325	97.6813	-192.906	64.2569	76.2177
489	7.04137	4.68495	92.7996	-58.2574	97.5679	-188.576	64.4243	76.771
490	6.78794	-0.06566	91.8398	-57.1559	96.7927	-192.111	64.1988	77.3416
491	8.66491	3.06606	92.5377	-53.6395	95.5012	-193.624	64.6846	77.9122
492	7.5543	3.66039	91.2883	-51.6102	95.6896	-188.967	64.3339	78.4931
493	8.67017	4.45594	90.9977	-50.6009	94.6473	-190.048	64.5761	79.0928
494	6.51943	6.81329	90.7439	-53.2957	95.2589	-186.643	64.2443	79.716
495	7.24597	11.6508	91.6323	-49.2855	97.9425	-185.685	64.194	80.357
496	6.50761	9.69312	91.9603	-49.5665	96.9935	-185.541	63.9747	80.98
497	6.06798	10.9605	90.9761	-45.138	97.5665	-182.946	64.1445	81.5706
498	6.93667	19.5785	90.1167	-44.551	99.917	-180.387	64.1022	82.1209
499	6.88358	22.7905	89.52	-46.3098	100.233	-179.18	64.0654	82.6372
500	7.69894	23.1804	88.3646	-47.0485	102.258	-177.598	64.5661	83.1665
501	8.0864	27.5256	87.8505	-46.4307	102.808	-175.902	64.5504	83.639
502	5.94055	27.0724	87.7259	-43.9496	103.485	-176.948	64.9465	84.0592
503	6.34824	27.9296	88.2228	-47.8801	102.395	-173.046	65.1464	84.4862
504	8.43222	28.6445	88.3551	-46.6583	100.632	-174.121	64.6575	84.8681
505	5.50435	28.4181	87.5829	-44.4782	99.4855	-177.63	64.677	85.2047
506	6.79111	31.1198	87.3111	-45.6407	99.6698	-177.882	63.8399	85.5313
507	6.42617	33.6412	86.6795	-47.2511	98.077	-182.358	63.9673	85.8557
508	6.60187	35.1235	87.5235	-42.6989	98.2884	-183.477	64.1035	86.1454
509	7.2395	33.9513	86.6873	-42.1498	97.8269	-184.683	63.8317	86.4517
510	7.61943	37.2399	86.7408	-40.006	95.3786	-186.703	63.8136	86.8004
511	5.6363	37.8434	86.8003	-41.9734	94.3839	-184.368	63.9518	87.1198
512	6.34276	39.2066	87.1775	-38.0558	94.621	-189.617	63.8722	87.4398
513	6.77714	40.0637	86.5422	-42.8758	94.298	-189.42	63.5463	87.7201
514	5.08822	34.2281	85.8472	-46.4143	95.6351	-185.118	62.8294	87.9432
515	7.36886	34.6348	84.0387	-40.703	96.5946	-179.499	62.9779	88.1565
516	6.27713	35.2946	83.5252	-41.7285	96.2225	-180.31	62.7996	88.4033
517	6.20148	42.479	83.1608	-43.6217	97.7333	-180.299	62.4479	88.6751
518	7.33299	38.9957	83.7909	-45.3391	97.2654	-175.165	62.9859	88.904
519	6.4969	39.1058	84.279	-44.4375	98.4069	-175.97	63.2216	89.0788
520	5.79419	39.3394	85.4075	-38.0516	99.3477	-172.377	63.3049	89.2763
521	5.14476	33.4802	84.8668	-37.5297	100.78	-172.355	63.2148	89.4523
522	6.29142	28.2413	84.1218	-35.2669	101.022	-169.807	63.2921	89.63
523	5.64576	30.1153	84.1115	-28.8907	101.249	-166.865	63.6179	89.8022
524	5.72563	25.0415	83.6189	-25.5071	100.671	-162.608	64.0979	90.0053
525	5.80122	27.7999	82.5421	-19.6156	102.312	-159.19	63.8963	90.1946
526	5.35911	31.1762	83.1143	-22.433	101.808	-158.799	64.1047	90.3817
527	5.66557	33.675	83.2341	-19.3316	100.601	-160.054	63.6732	90.5686
528	7.84762	34.1712	83.1522	-14.0894	99.6229	-154.221	63.26	90.776
529	5.88298	33.8551	83.8009	-16.4712	97.5637	-150.462	63.2014	91.0356
530	6.03689	37.1716	84.4911	-14.1574	96.1883	-150.331	63.3598	91.3178
531	5.94357	36.8613	85.3744	-14.6477	97.1757	-141.553	63.4974	91.6535
532	4.66266	34.8772	85.4916	-17.4789	96.8517	-142.657	62.7578	91.9841
533	4.90157	34.3279	86.0265	-17.7841	95.9872	-143.268	62.9615	92.3067
534	6.13812	32.3186	85.4293	-18.0262	96.4246	-137.57	62.8723	92.6559
535	5.40026	30.3603	87.1534	-18.4626	94.9817	-132.842	62.5694	92.9838
536	5.09153	30.0419	87.63	-20.8673	93.479	-129.554	62.2576	93.3011
537	7.19084	26.7918	88.4265	-15.7999	91.7122	-124.799	61.9751	93.5703
538	6.7333	30.2934	89.2487	-12.3925	91.2934	-121.707	61.789	93.8221
539	4.58534	30.7373	87.864	-12.3581	91.0349	-118.704	61.202	94.0839
540	5.89728	31.2409	88.8489	-12.514	90.2317	-111.088	60.9297	94.3722
541	6.40589	32.0079	89.7691	-14.3119	92.6833	-109.974	60.6798	94.7494
542	8.67384	28.6174	90.1299	-14.2979	92.8837	-104.389	60.6853	95.1438
543	5.79991	27.2734	91.2545	-16.8914	94.1191	-98.024	61.1732	95.5695
544	5.03468	19.9574	92.9078	-14.7605	94.5456	-93.5354	60.7382	96.0314
545	6.10069	21.7175	93.4159	-12.0684	96.0566	-87.532	61.2807	96.5273
546	4.96377	20.1336	93.2625	-11.7516	96.364	-79.8317	61.3338	97.0001
547	6.73155	17.7789	93.3284	-13.779	97.0568	-77.6322	61.5472	97.5176
548	5.90228	20.0239	92.718	-14.2474	96.618	-74.0513	61.5059	98.0688
549	6.1745	18.369	91.841	-15.1948	94.4078	-67.0377	61.5341	98.6733
550	5.31131	11.0195	92.2295	-15.2142	94.4813	-57.5658	62.0722	99.3239
551	5.76584	7.19909	92.152	-18.7773	95.7627	-49.8799	61.6762	99.9773
552	6.12808	9.38321	91.7614	-22.9061	94.8013	-45.5674	61.5295	100.656
553	7.86917	8.07313	91.4083	-25.5133	93.0582	-40.7503	61.4697	101.368
554	4.96338	4.77209	92.1767	-28.5841	93.8004	-34.0759	61.7858	102.14
555	6.49127	9.65859	92.1018	-26.2168	92.71	-26.5524	61.8856	102.927
556	4.90706	8.84127	92.3804	-29.2047	91.4783	-21.8766	61.9135	103.709
557	5.09499	9.19557	92.782	-27.8624	88.9895	-14.8915	61.6519	104.555
558	5.3851	7.42879	92.6942	-29.7445	86.4934	-12.9674	61.2201	105.469
559	4.91382	10.8678	92.9373	-30.3006	83.1361	-8.14705	61.3742	106.43
560	5.85388	8.75158	92.5702	-36.0358	80.1918	-3.48364	61.9351	107.421
561	7.06026	8.33065	93.7427	-38.2435	78.8647	-0.31314	61.7459	108.404
562	6.20338	5.65981	93.6388	-38.1732	74.9699	5.4082	61.4775	109.429
563	6.68664	6.75871	93.9938	-41.6749	70.9355	9.57543	61.1643	110.471
564	5.80933	6.70048	93.628	-40.4197	67.707	9.73687	60.9248	111.525
565	5.09906	7.58864	93.1762	-37.5474	65.0273	11.9645	61.1766	112.578
566	6.63136	8.00887	93.9732	-34.9771	61.6485	16.7097	61.5132	113.623
567	7.87824	6.36046	94.9514	-35.2611	57.9613	22.5068	61.651	114.575
568	6.12725	7.48574	94.7484	-30.9292	54.3907	24.9173	62.1317	115.548
569	7.16242	4.7223	95.4901	-29.4063	51.0445	30.8977	62.4603	116.493
570	8.12931	6.44043	94.6632	-28.887	51.0938	33.1336	61.9709	117.451
571	4.97706	2.79241	94.544	-29.2796	51.0838	38.7328	62.4806	118.43
572	6.30367	4.163	94.1882	-31.34	50.2856	41.6368	62.9734	119.435
573	6.3448	2.68953	93.3362	-29.9265	50.7419	46.7564	62.7249	120.458
574	5.36638	9.18418	93.034	-29.7682	53.322	49.899	62.9955	121.474
575	4.32936	7.71977	94.1481	-28.573	53.7854	54.4128	62.8261	122.504
576	5.50243	11.4156	96.2958	-27.1436	53.942	57.8827	62.568	123.544
577	6.18868	17.6118	95.6789	-25.1604	53.4205	63.5343	62.6691	124.566
578	4.9804	13.2646	95.8887	-26.9395	53.2426	69.041	62.7341	125.54
579	7.08411	13.9683	96.442	-25.1523	53.6803	79.8893	62.5005	126.528
580	5.5736	13.4686	97.424	-22.1975	54.0038	83.3897	62.6597	127.521
581	6.27947	12.4987	98.559	-16.391	54.5091	85.254	62.4088	128.535
582	5.80415	10.7835	99.1761	-20.1633	53.8211	89.7023	62.1591	129.532
583	5.60445	9.83807	100.07	-16.4479	54.06	88.9083	62.8843	130.492
584	5.19134	6.65221	100.505	-13.0506	54.1206	91.62	63.3021	131.462
585	7.19853	7.78447	100.429	-13.8757	53.7238	90.4584	63.0619	132.431
586	6.27893	9.88436	100.38	-13.6893	53.3282	93.9021	63.0158	133.386
587	8.05016	11.3965	99.5564	-12.1355	53.6192	91.6358	63.1094	134.324
588	5.01035	8.21549	99.4225	-7.68181	53.9115	91.7978	63.6102	135.286
589	4.95219	12.0079	100.015	-4.24715	54.4685	91.3502	63.4702	136.217
590	6.65526	13.1585	100.299	-1.21294	54.9688	88.4398	64.0732	137.122
591	6.35983	14.9114	100.642	0.62859	54.7102	97.1246	64.4891	137.992
592	7.16782	16.7569	101.132	-1.60843	54.9611	100.884	64.9187	138.842
593	8.17918	16.9485	101.852	0.26495	54.9761	100.33	65.9335	139.689
594	7.65175	19.0056	102.375	7.40919	54.9638	97.9005	66.3948	140.493
595	5.60819	18.1211	102.806	10.6941	54.2905	100.59	66.6913	141.281
596	4.8251	18.096	101.922	11.1717	54.179	98.2945	66.5898	142.062
597	5.52162	20.0669	100.201	10.8401	54.2521	98.5852	66.7963	142.781
598	4.26561	23.3818	100.332	7.68428	54.448	97.4363	66.8726	143.475
599	5.51594	21.3263	100.9	7.76325	54.6006	100.275	67.0978	144.165
600	6.76813	22.2838	102.671	7.487	54.177	99.284	68.0547	144.862
601	4.33998	24.8115	103.756	8.30056	53.5859	101.084	68.6104	145.51
602	5.43639	24.5433	104.467	14.8203	52.6503	99.0131	69.3429	146.191
603	6.18842	28.7253	107.328	15.6087	52.7539	98.7562	69.2757	146.902
604	6.0787	29.3895	108.415	16.1724	51.5347	93.8672	69.3319	147.61
605	4.54559	31.9398	108.495	19.2264	51.9751	92.2206	69.318	148.299
606	6.2761	37.5359	109.329	19.4493	52.507	87.7606	69.3827	148.992
607	5.53108	38.9546	108.783	19.3862	52.3427	85.0316	69.0467	149.658
608	5.49966	40.654	108.791	18.9144	51.8258	85.67	69.5429	150.321
609	6.78516	37.006	108.934	15.3341	51.3938	89.1055	69.9684	151.007
610	6.49008	40.0707	108.437	17.5477	50.4793	86.7435	70.1094	151.674
611	4.39911	40.0568	107.297	22.4421	48.8376	89.1744	69.8586	152.381
612	4.98612	40.6247	105.39	23.7763	47.5804	86.0939	70.0346	153.071
613	5.16888	41.2078	105.623	24.1869	45.5448	89.0711	70.0409	153.769
614	5.34171	44.6706	103.45	27.088	43.6652	88.3543	70.117	154.471
615	5.60112	50.5808	102.694	29.4869	42.1883	93.3583	70.1823	155.175
616	6.17027	47.8804	101.845	26.8068	41.4806	92.0147	70.5276	155.908
617	5.61248	51.8048	100.189	29.1166	40.5913	96.6166	69.7643	156.622
618	5.04906	48.2578	98.9686	35.0355	38.8158	96.3416	70.0832	157.329
619	7.37531	49.9384	97.8631	37.9901	37.4466	91.7931	70.2459	158.082
620	7.59106	51.9761	95.6675	40.5167	36.3283	98.1256	69.5674	158.899
621	6.10906	54.4413	94.8463	41.864	35.7883	97.8755	69.7848	159.721
622	5.4184	57.3223	93.8683	43.2724	35.2683	100.356	69.2614	160.547
623	4.69361	62.0576	92.4132	41.7443	34.9482	99.7719	69.204	161.35
624	8.01185	65.3333	91.1521	39.1392	34.7271	100.901	69.2655	162.231
625	5.91774	69.3834	90.4344	37.8426	35.1253	98.2327	68.8674	163.119
626	6.43984	70.5802	89.1388	33.1093	34.475	93.5575	68.7346	164.008
627	5.06434	72.3605	88.2569	34.9705	33.8398	93.1373	68.4321	164.884
628	4.71579	72.685	88.535	35.248	33.5029	94.8232	68.5265	165.753
629	5.81024	69.5132	87.7985	34.6262	32.9246	93.2454	68.1157	166.708
630	5.48827	71.0451	87.6496	39.9021	32.1467	95.4586	68.4051	167.663
631	5.85989	71.5687	85.5018	37.1048	31.007	94.839	68.3027	168.602
632	5.62782	72.3743	83.6016	40.4894	29.7693	92.0302	68.5756	169.546
633	5.11598	73.9527	81.8305	40.9708	28.623	94.39	69.1944	170.532
634	5.95437	73.7959	80.1024	41.4783	27.9092	95.6593	68.8648	171.499
635	5.23919	75.3663	79.1933	45.1402	28.0836	95.6411	68.5472	172.49
636	5.55122	79.9954	78.415	49.4848	28.1725	98.3521	68.7432	173.48
637	4.27271	83.3088	75.3268	50.89	28.0088	106.037	68.7718	174.522
638	6.66542	90.241	75.3754	46.9425	27.7674	103.073	68.7605	175.627
639	4.83188	88.929	75.6579	42.4117	28.2191	105.074	68.8052	176.802
640	4.78714	90.8587	73.2459	39.0631	28.8869	108.785	69.2237	178.048
641	6.49318	90.1299	72.4078	39.8034	29.0051	107.807	69.4829	179.378
642	5.83419	87.4847	73.5293	39.6524	28.7989	111.676	69.8794	180.738
643	5.21935	90.1439	72.3064	39.0147	28.9374	109.087	70.1743	182.15
644	5.59948	91.027	72.5743	39.7748	28.996	104.797	69.6051	183.574
645	4.46838	96.0068	73.2319	35.4034	28.6393	102.034	69.3863	185.031
646	5.15448	98.0071	72.0765	32.2261	28.8351	104.795	69.6536	186.513
647	4.83151	101.602	71.8898	35.5242	28.6677	106.501	69.3597	188.066
648	6.34836	101.564	76.7171	42.0613	28.9937	105.374	68.8931	189.656
649	6.74049	101.364	78.2231	42.6171	28.9209	106.391	68.9584	191.285
650	4.87366	102.312	80.8008	38.4267	28.8367	104.1	68.8502	192.918
651	4.7697	106.547	83.9812	35.6527	28.82	102.462	68.5413	194.587
652	5.49073	107.437	87.2301	37.3528	28.5296	105.55	68.3016	196.338
653	4.64086	103.995	91.2773	38.2431	28.6384	108.512	67.5057	198.1
654	4.62485	104.193	93.6497	38.2426	29.258	116.818	67.9289	199.892
655	3.73542	107.329	96.7396	40.3543	29.7102	117.507	67.6872	201.71
656	5.68615	103.834	99.5752	38.1294	29.7729	117.627	68.0278	203.574
657	5.35531	105.437	100.994	39.6073	30.0883	119.542	68.142	205.449
658	6.80867	107.204	103.81	41.8745	30.2052	120.2	68.795	207.309
659	5.34352	111.747	105.414	42.5394	30.4454	121.092	69.493	209.197
660	4.81353	109.385	107.621	40.0198	30.3158	127.776	69.5142	211.083
661	6.17403	110.919	109.307	42.9125	29.8043	125.046	69.3663	212.99
662	4.79462	112.996	112.525	48.8858	29.7786	124.086	69.5455	214.939
663	6.10832	113.936	114.365	51.5715	29.9443	127.907	69.235	216.842
664	6.26688	114.913	116.129	54.6932	29.3667	127.176	70.01	218.743
665	4.1007	113.916	118.843	56.6379	28.8852	127.942	70.477	220.664
666	3.52506	112.05	119.749	58.479	28.7883	127.768	71.2343	222.596
667	3.51624	107.454	121.768	59.5127	28.5459	127.194	71.3876	224.51
668	3.22134	108.338	122.382	60.1672	28.8852	128.059	72.0083	226.444
669	3.99504	109.247	124.532	58.255	29.5165	128.679	70.9512	228.375
670	2.8487	112.159	125.965	62.366	30.097	131.266	70.1633	230.341
671	3.09807	110.373	127.11	64.9028	30.9237	137.895	69.6669	232.337
672	3.85215	108.779	127.78	69.2606	32.4797	141.516	69.7954	234.363
673	2.35553	107.513	128.714	73.692	33.7594	143.932	69.5807	236.371
674	2.69849	111.059	130.357	75.5959	35.1877	142.242	68.8621	238.353
675	2.60282	105.625	132.636	76.8444	36.152	142.405	69.1258	240.338
676	2.45998	106.701	133.212	78.2205	37.8244	144.287	69.2871	242.326
677	2.75059	101.998	134.091	80.2803	38.865	145.282	69.024	244.298
678	2.50452	95.734	134.127	87.0552	39.7159	154.722	69.5316	246.233
679	2.41058	94.1112	133.689	86.5405	40.5655	152.505	68.9956	248.193
680	2.01418	88.9356	133.126	87.0098	40.901	150.376	69.2043	250.147
681	2.18942	89.2574	130.654	87.6903	40.6339	150.213	69.2035	252.132
682	1.76262	90.44	129.683	87.5875	41.1679	144.704	69.3343	254.092
683	7.95244	90.8134	128.032	92.3161	41.1951	142.691	68.995	256.074
684	4.7983	89.7953	126.331	94.6153	40.1089	144.524	68.8594	258.06
685	4.9871	91.2273	125.555	95.8965	39.5856	140.391	68.5886	260.051
686	3.35532	90.444	123.159	101.07	39.6653	142.956	68.5569	262.005
687	3.47541	88.1009	121.259	105.305	39.4471	145.597	68.4086	263.975
688	2.59122	87.2935	121.343	106.559	39.3426	146.396	68.6442	265.948
689	2.407	90.5464	119.726	108.511	39.4295	148.396	69.0262	267.868
690	2.45519	89.3266	116.972	110.699	38.3983	150.499	68.8284	269.786
691	2.04251	88.7699	115.868	114.414	39.0054	150.845	69.1187	271.679
692	1.87951	89.0949	116.434	119.103	40.3629	149.215	68.7629	273.526
693	1.8975	86.9609	113.854	125.106	40.7321	147.035	68.5663	275.342
694	2.20035	86.7057	113.891	128.674	41.4494	150.607	69.0683	277.127
695	1.67534	84.4715	112.957	128.724	41.6136	156.466	69.5173	278.877
696	1.98158	83.5665	111.82	129.404	42.1422	155.61	69.658	280.591
697	1.71495	84.1501	112.557	132.013	41.1494	157.941	69.7906	282.219
698	1.54087	81.6214	114.77	135.637	40.868	161.416	70.5115	283.863
699	1.25574	82.0787	114.089	138.529	40.364	163.772	71.8371	285.499
700	1.71933	80.9188	113.407	136.949	39.289	160.098	72.5359	287.114
701	1.35889	81.6299	115.277	140.528	37.9742	157.94	73.7554	288.688
702	2.0854	81.5559	117.226	141.525	37.3558	152.81	74.5982	290.251
703	1.82857	79.7806	118.045	141.921	36.025	155.453	75.4396	291.744
704	1.48905	74.9719	118.113	143.028	34.7197	154.804	76.6447	293.175
705	1.79122	71.6953	117.999	145.794	34.3286	155.726	77.3394	294.632
706	1.16978	70.75	118.177	146.135	33.7377	154.687	78.6428	296.048
707	1.42572	67.1933	118.066	149.472	32.9228	155.521	79.0078	297.436
708	1.26129	64.947	118.545	153.401	32.0803	155.958	79.9056	298.831
709	1.34883	62.5157	118.247	155.644	31.9571	159.729	80.0084	300.196
710	1.52541	64.1638	119.039	158.128	31.4901	154.282	79.6688	301.503
711	1.28209	61.3323	120.023	162.74	32.7177	158.042	79.8423	302.807
712	1.70209	60.7129	119.707	162.369	33.3245	157.85	79.9827	304.083
713	1.46007	61.4376	119.155	161.001	32.1826	158.761	79.6851	305.376
714	1.34162	62.5662	121.926	160.971	32.0093	157.984	79.892	306.629
715	1.155	60.7697	122.258	162.048	31.9122	158.676	78.7659	307.875
716	1.01836	55.7055	124.123	162.131	31.8917	151.706	77.8329	309.127
717	1.25973	58.7334	126.354	165.322	32.1399	151.263	76.6	310.324
718	0.94884	58.7981	127.721	167.736	32.8475	146.961	75.2317	311.504
719	1.02876	57.6294	131.64	166.201	33.7448	147.471	73.6899	312.682
720	1.14807	58.3917	132.316	167.493	34.7997	147.617	73.0483	313.826
721	1.64983	60.0173	132.899	169.284	36.1299	142.032	72.5821	314.954
722	2.37521	56.556	133.714	166.538	37.4241	138.172	72.3208	316.075
723	1.91791	61.3708	134.917	165.397	38.5578	135.498	71.2082	317.163
724	10.0139	62.7193	136.059	167.707	40.0731	134.353	70.4161	318.243
725	7.18253	64.2766	137.633	168.06	41.7981	139.273	69.6983	319.253
726	5.36838	63.8586	138.295	169.005	43.3438	139.452	68.1887	320.205
727	4.98894	62.8554	139.084	172.755	44.7333	140.608	66.7459	321.122
728	4.59371	60.91	138.809	173.303	45.0252	141.471	65.4118	322.017
729	5.04926	61.0386	135.962	173.754	45.766	138.279	63.6002	322.897
730	4.41737	62.949	136.22	173.038	45.7363	138.357	62.6683	323.702
731	5.97358	62.5622	134.504	169.5	45.5227	135.704	61.0055	324.481
732	6.20788	63.4734	134.993	170.876	45.721	138.925	59.6056	325.249
733	3.68535	63.1532	135.475	169.883	44.8086	137.444	58.3691	326.01
734	4.55564	65.2532	135.86	171.494	45.2704	138.244	57.738	326.766
735	5.01545	70.182	135.84	169.888	44.886	138.189	56.1772	327.553
736	4.15796	70.8478	133.965	168.007	43.9087	137.068	55.1753	328.33
737	4.01894	70.0954	132.579	166.95	42.9656	137.072	54.3495	329.17
738	3.66801	67.9848	131.519	164.201	41.4542	134.369	53.5467	330
739	3.55592	66.6812	129.593	164.742	40.3358	139.164	52.6947	330.823
740	3.47596	69.684	126.789	167.356	38.8047	136.587	51.7964	331.639
741	4.12089	69.3338	124.793	171.029	36.7839	134.186	51.6341	332.439
742	5.23263	70.1927	125.579	170.993	34.7329	132.044	51.0616	333.168
743	3.83759	69.7455	123.935	169.418	32.6874	130.768	51.1274	333.874
744	4.17587	68.3809	123.04	169.266	31.0765	129.981	50.837	334.551
745	3.54783	73.1453	120.904	169.862	29.7108	133.135	50.5637	335.212
746	3.35443	76.0259	120.288	170.436	27.8267	137.248	50.5951	335.897
747	3.66066	75.8245	119.945	171.064	26.0844	138.041	50.7196	336.557
748	6.54983	73.9874	119.738	169.292	24.1296	132.967	50.7725	337.169
749	8.84646	76.3888	119.332	167.924	23.8323	136.502	50.963	337.729
750	4.95961	78.6266	118.004	166.831	23.2852	140.298	50.6872	338.219
751	4.7997	75.9368	119.912	167.642	23.355	144.364	50.8002	338.671
752	3.67261	73.7204	119.684	170.283	23.7139	144.329	50.5206	339.091
753	34.7367	75.1192	117.884	172.694	23.5952	143.16	50.6239	339.43
754	39.5483	80.9337	115.784	173.406	23.7911	146.14	50.1667	339.751
755	30.0759	81.1342	114.201	175.387	23.3256	141.371	49.9263	340.019
756	29.3655	80.1235	113.595	176.851	23.2157	143.382	49.7102	340.273
757	28.5742	78.9367	112.007	181.989	23.216	145.136	49.0614	340.498
758	22.5406	81.2755	110.782	184.236	23.3007	147.481	48.2184	340.694
759	21.949	76.7396	109.811	183.836	23.4305	148.457	48.022	340.882
760	19.8812	73.807	108.558	186.745	23.295	148.409	47.7817	341.011
761	21.5998	76.211	108.611	189.644	22.9111	144.673	47.6646	341.126
762	20.3872	78.0483	107.416	195.841	23.2546	146.222	47.3318	341.209
763	19.7953	77.9561	107.721	193.786	23.6371	147.113	47.498	341.223
764	18.7628	78.5381	108.526	196.562	23.7728	148.038	47.8478	341.228
765	19.1282	72.4134	106.506	196.203	24.4046	151.58	47.9276	341.214
766	22.1594	71.1575	106.45	197.289	24.4213	155.306	48.2089	341.139
767	23.3452	72.6235	104.955	197.393	24.5908	162.456	48.2688	341.046
768	16.4631	73.6307	104.232	197.311	24.2876	167.507	48.6799	340.982
769	17.1894	72.0395	102.37	201.153	24.3376	168.064	49.112	340.891
770	24.4934	71.2157	100.368	206.415	23.5593	175.713	49.715	340.784
771	19.9488	67.9057	98.6004	208.978	23.4451	175.451	50.0695	340.664
772	16.265	67.2067	97.662	209.615	23.006	175.317	50.2915	340.509
773	17.8078	67.0164	96.6837	210.849	22.772	177.969	50.1328	340.332
774	28.5082	69.1174	95.7008	213.323	22.2328	180.748	50.3866	340.131
775	23.2161	64.2533	93.804	213.043	21.7278	183.056	50.1078	339.957
776	17.4547	63.3651	91.3004	216.239	21.428	187.658	50.1825	339.785
777	8.53914	61.5584	88.4199	217.998	21.3822	189.497	50.4194	339.58
778	8.8791	61.7492	86.7655	220.392	21.1853	195.466	50.3294	339.386
779	7.87154	59.0902	84.8195	220.406	21.0797	188.058	50.7468	339.25
780	8.64553	59.5925	85.2771	224.065	20.8722	192.085	51.2458	339.118
781	8.19429	61.8352	81.6366	227.486	21.1212	193.073	51.2549	338.969
782	8.92316	61.4772	80.5231	230.502	21.4831	195.992	51.8732	338.744
783	7.0025	57.578	78.7487	231.91	21.8284	200.633	52.3034	338.493
784	7.34524	54.7652	76.8065	236.168	21.6674	204.162	52.2812	338.235
785	7.19551	53.1339	75.2868	236.082	21.8985	205.003	52.1741	337.991
786	8.89134	48.9487	74.0978	237.782	21.2636	209.327	52.3138	337.758
787	7.675	48.8192	73.1721	239.053	21.0913	213.865	52.5331	337.537
788	6.31913	52.5923	72.3242	240.664	21.1955	213.089	52.2553	337.301
789	6.1865	48.1071	70.9935	243.53	21.097	216.281	52.0384	337.078
790	6.43959	47.7085	71.2327	246.313	20.9288	214.391	52.0422	336.852
791	6.58295	45.6092	72.8025	247.411	20.6967	213.084	52.1753	336.607
792	5.63082	44.5993	75.2918	248.723	20.4954	221.873	52.4472	336.356
793	5.7793	42.2896	75.1425	247.673	20.3172	222.73	52.7136	336.166
794	6.08438	41.98	75.2579	249.881	20.5344	225.524	52.4817	336.007
795	5.75253	43.45	76.0757	253.806	20.5495	224.054	53.0218	335.899
796	6.06155	40.8534	78.4531	256.541	20.548	221.242	52.4087	335.82
797	6.06345	37.4919	78.9235	260.505	20.9156	222.745	52.1995	335.715
798	4.95716	37.1848	79.48	259.956	21.1294	219.944	52.1392	335.663
799	5.74405	37.1574	79.3249	259.747	21.8448	217.142	52.0652	335.647
800	6.01176	33.2049	79.8969	262.309	21.7529	217.38	51.8654	335.648
801	5.09966	31.0016	80.0931	267.199	22.2117	216.957	51.4193	335.651
802	5.16041	30.2868	79.0866	265.715	22.531	221.398	50.5415	335.695
803	5.35697	29.0525	78.3338	271.131	22.0727	219.394	49.9575	335.757
804	4.53009	30.2114	77.1473	274.395	21.682	218.786	49.1114	335.873
805	4.60618	31.4701	76.3734	276.624	22.0148	219.718	48.3937	336.049
806	5.00849	34.5864	77.3735	278.789	22.2968	219.101	47.5529	336.216
807	4.94558	33.8485	77.2124	278.665	22.7126	216.302	46.7047	336.452
808	3.93306	34.194	76.385	278.297	22.928	214.446	46.0866	336.731
809	4.48586	36.5281	75.6376	279.787	22.7627	213.847	46.1237	337.039
810	5.91896	38.4442	74.9016	278.722	22.7052	208.443	45.3308	337.367
811	4.40968	35.5545	74.3225	281.776	22.653	210.337	44.8747	337.777
812	4.3125	37.887	72.6525	279.945	22.8396	207.302	44.1815	338.187
813	3.78	37.533	71.7045	282.061	22.5892	206.566	44.1125	338.65
814	4.10576	36.0631	70.3205	286.664	22.6872	207.131	43.7268	339.135
815	4.21522	34.8881	69.8897	285.344	22.7456	203.701	43.2603	339.666
816	4.16995	36.3671	69.4897	287.94	22.7903	201.373	42.6832	340.238
817	4.62445	39.0999	68.6101	287.467	22.9176	203.429	42.1749	340.833
818	4.41283	40.9872	68.0499	289.062	23.2568	203.259	42.165	341.452
819	5.17719	44.0467	67.1793	286.789	23.3561	203.566	41.7533	342.091
820	3.87137	42.9425	66.8944	288.225	22.908	204.434	41.201	342.71
821	4.05804	39.9513	65.3663	290.309	22.9361	205.908	40.6358	343.346
822	14.1822	41.6409	64.9988	288.777	22.9481	207.504	40.1322	343.966
823	8.68967	45.7	63.7191	290.109	22.4137	211.45	39.4303	344.6
824	10.0382	43.2535	63.132	289.175	23.21	209.269	38.9667	345.267
825	6.93012	43.3721	62.6331	289.884	23.3255	215.772	38.4523	345.926
826	5.61962	39.4536	62.1779	292.826	23.4567	208.546	38.446	346.579
827	5.97034	39.9161	61.6211	291.331	23.2053	209.45	38.1928	347.269
828	5.56894	43.1633	61.2374	290.291	23.4511	212.844	37.6557	347.998
829	4.89347	46.5933	60.0144	290.692	23.6132	214.649	37.1859	348.773
830	3.26616	45.6569	58.5029	288.815	23.4724	220.092	36.899	349.575
831	2.75883	47.5811	57.7902	289.387	23.538	220.045	36.7743	350.382
832	2.15064	49.4169	58.5048	290.196	23.5193	218.738	36.8182	351.262
833	2.09814	49.8566	58.893	293.386	23.6518	219.26	36.7897	352.183
834	2.02208	48.0644	59.2776	293.903	24.0682	218.145	36.5092	353.127
835	2.17838	49.6206	59.5416	291.924	24.3101	219.068	36.3931	354.095
836	2.30107	44.1735	59.378	291.818	24.0078	225.284	36.2108	355.025
837	1.68868	44.4341	59.3856	290.031	24.5278	230.514	36.1629	355.989
838	1.94445	45.2217	59.1146	288.669	24.4326	229.972	36.238	356.892
839	1.4968	50.6918	60.3599	287.71	24.4593	233.812	36.1891	357.792
840	1.57057	52.5365	61.7659	288.066	24.4858	230.949	36.8103	358.673
841	1.64792	52.122	63.5534	284.906	24.1807	232.102	37.1261	359.512
842	1.41281	54.2557	64.9351	284.581	24.3365	235.318	37.4416	360.345
843	1.90507	54.7814	64.9487	283.15	24.2874	236.851	37.3781	361.189
844	1.38651	53.6379	64.8891	283.006	24.2429	235.222	37.3734	362.046
845	1.74566	57.6907	65.8179	282.568	23.2888	238.575	37.7457	362.934
846	1.44131	56.1713	65.2755	282.37	23.0423	239.066	37.6628	363.826
847	1.71853	54.8382	65.528	289.038	22.6049	236.359	38.0835	364.675
848	1.5048	53.7464	66.1404	291.709	22.5227	234.389	38.0684	365.514
849	1.37237	51.6231	66.966	293.036	22.3562	237.465	37.9906	366.333
850	1.37277	53.2628	68.1006	290.352	22.1952	240.319	37.6594	367.152
851	2.27404	52.6561	67.8751	291.236	22.4902	239.244	37.2251	367.975
852	1.24002	53.8772	67.4652	296.252	23.1361	239.693	36.7344	368.822
853	1.28856	51.9202	67.8009	294.435	23.3589	242.475	36.6112	369.628
854	1.4491	52.3376	67.1163	292.058	23.3227	243.885	36.4059	370.455
855	1.19599	48.5665	67.339	292.59	23.2566	241.151	36.0791	371.253
856	1.96157	51.2101	68.4558	290.017	22.9792	240.037	35.7907	372.032
857	1.22568	51.5923	67.8104	290.469	23.8723	239.508	35.5773	372.8
858	1.03876	52.8156	67.3693	288.33	24.1332	239.039	35.2985	373.598
859	1.18001	51.1776	67.7965	286.274	24.3962	238.07	35.3097	374.43
860	1.35614	56.2639	67.5142	289.425	24.4781	236.67	34.7556	375.247
861	1.50605	56.4341	67.1144	288.589	24.8042	236.763	34.5224	376.051
862	1.788	54.629	67.4097	291.364	25.5198	239.805	33.9528	376.845
863	1.25917	53.9243	67.3422	287.888	25.6379	241.309	33.7928	377.621
864	1.00406	50.4075	66.6286	288.625	25.4735	244.915	33.2296	378.428
865	0.91668	48.1459	67.0492	289.895	25.1254	246.783	32.6619	379.258
866	1.03175	53.244	66.2635	292.691	25.2827	249.902	32.0376	380.114
867	0.92474	55.3706	66.6933	291.917	25.3944	254.251	31.4629	380.949
868	0.95796	54.8534	67.6448	287.939	25.4124	252.543	30.9738	381.792
869	0.97096	54.9327	67.7033	289.182	25.7731	254.393	30.1407	382.64
870	0.99543	57.0793	67.7723	294.289	25.872	256.375	29.4808	383.516
871	0.96943	54.739	67.8258	292.705	26.2552	258.258	28.7669	384.373
872	1.02454	55.359	68.4872	288.016	26.6856	265.782	28.0853	385.233
873	0.82799	53.949	68.3699	288.66	26.3394	265.112	27.6227	386.075
874	0.83864	56.4059	68.5983	288.605	25.9332	260.82	27.2012	386.908
875	0.80652	53.4054	68.8703	286.655	25.7342	263.307	26.7741	387.773
876	1.31244	55.8185	68.2481	289.377	25.6817	266.771	26.244	388.635
877	0.99661	57.7543	68.5197	287.774	26.0875	266.051	25.4589	389.485
878	0.87913	60.4093	68.6569	288.345	25.6349	272.929	24.9409	390.339
879	1.0122	61.1795	68.0815	289.495	25.4073	272.013	24.5808	391.207
880	0.74822	63.7666	68.3807	287.662	25.9972	279.745	24.5515	392.044
881	1.17081	64.5121	68.8898	286.837	26.2864	276.647	24.3377	392.858
882	1.00128	62.4678	68.9567	285.266	25.8691	273.565	23.9663	393.66
883	1.07895	62.2446	68.8856	285.408	25.5523	270.177	23.6998	394.491
884	0.83332	62.3842	68.3988	287.175	25.2651	269.616	23.1532	395.341
885	0.85864	62.4882	68.2273	286.797	25.4263	268.398	22.7359	396.168
886	0.89734	64.1002	68.3253	288.395	25.647	273.873	22.6119	396.976
887	1.15991	69.5346	68.5071	290.251	25.7056	275.517	22.5058	397.788
888	0.80272	69.0722	68.5201	291.239	26.2069	274.754	22.341	398.578
889	0.76103	66.0732	69.1481	292.074	26.4644	272.848	21.9986	399.302
890	0.70084	71.7891	68.9804	294.604	26.28	270.522	22.3424	400.02
891	0.68405	69.7859	68.6836	296.143	26.2345	274.076	22.2249	400.724
892	0.72379	71.8324	68.3939	297.882	25.7816	274.529	22.3483	401.434
893	0.71357	73.9283	67.2296	299.782	25.232	268.961	22.5618	402.164
894	0.75609	74.9004	67.4569	303.859	24.5032	264.826	22.7375	402.877
895	0.94988	73.1179	67.7758	302.41	24.0145	264.896	22.6384	403.548
896	0.68152	73.0636	67.7216	300.669	23.2583	267.29	22.8817	404.173
897	0.81626	76.6282	68.1206	297.527	22.286	267.027	23.1332	404.769
898	0.59181	78.2307	67.9772	297.786	21.5064	264.555	23.1724	405.401
899	0.67469	78.5027	67.8227	299.595	21.1628	265.978	23.2959	406.017
900	0.6626	78.7958	66.9072	300.546	20.5548	265.663	23.1112	406.62
901	0.67602	82.7205	65.4953	301.907	19.7008	267.124	23.0426	407.223
902	0.64441	84.0357	64.5601	302.923	18.8775	267.898	23.1371	407.812
903	0.69271	86.2177	65.0839	306.989	18.393	259.844	23.1823	408.394
904	0.65577	87.0307	65.4104	305.419	17.8336	260.245	23.2088	408.983
905	0.66705	87.2648	65.7571	302.043	17.7466	264.256	23.1771	409.562
906	0.57004	90.6748	65.1494	303.38	17.5251	260.302	23.1726	410.098
907	0.62409	88.3162	64.5316	303.896	17.2715	257.493	23.2307	410.627
908	0.63289	88.2953	64.1787	305.776	17.2167	258.346	23.1295	411.166
909	0.59442	88.3872	63.9618	307.385	16.7147	258.853	23.2925	411.666
910	0.91412	86.1511	62.8852	306.176	16.2946	259.353	23.4266	412.121
911	0.55492	86.8534	62.5457	307.828	15.9793	262.394	23.6232	412.591
912	0.55987	86.6966	61.6121	307.808	15.4385	264.801	23.4609	413.017
913	0.52466	84.4762	61.1977	309.459	14.9469	267.95	23.6287	413.447
914	0.54317	82.2293	60.8693	308.224	14.5325	265.604	23.4431	413.797
915	0.61504	83.4787	60.9107	306.217	14.3678	264.151	23.5666	414.142
916	0.57521	84.0019	60.8569	308.756	13.937	267.285	23.478	414.461
917	0.57038	85.6049	61.0286	307.012	13.602	269.456	23.2476	414.752
918	0.60768	85.0382	60.9824	308.257	13.7144	269.971	23.2609	415.027
919	0.76663	82.0273	60.9324	305.035	13.5888	270.854	23.1833	415.285
920	0.47631	77.6979	60.7117	306.435	13.3382	273.557	23.2608	415.513
921	0.55682	79.6929	61.7762	307.157	13.3703	273.088	23.3235	415.735
922	0.43135	82.5155	62.54	307.428	13.3305	272.673	23.577	415.934
923	0.42861	80.1874	63.6644	308.317	13.0493	274.564	23.5785	416.117
924	0.41475	79.4958	64.1428	309.036	13.1088	270.412	23.5768	416.26
925	0.56959	79.2286	64.079	307.554	13.1107	271.782	23.6441	416.382
926	0.52506	77.2778	64.8276	305.896	12.9861	270.188	23.6447	416.484
927	0.37394	82.3795	65.6418	304.164	12.7841	272.897	23.4619	416.601
928	0.40023	85.5625	66.4525	306.533	12.6177	274.581	23.4811	416.722
929	0.43679	85.2907	66.2327	306.422	12.5289	271.945	23.4268	416.814
930	0.59623	85.913	67.6472	308.411	12.31	268.458	23.4163	416.851
931	0.36866	88.8431	68.1007	309.259	12.2566	274.548	23.1458	416.865
932	0.43302	87.0818	68.637	307.921	11.9893	271.618	23.371	416.896
933	0.39848	87.2354	69.6377	306.749	11.8492	270.426	23.2964	416.871
934	0.42599	86.4448	69.9525	305.3	12.0624	272.593	23.2297	416.808
935	0.43478	87.1601	71.1277	304.52	12.1281	274.836	23.2068	416.705
936	0.42483	87.3905	71.613	304.936	12.3802	274.083	23.3591	416.557
937	0.36443	91.5312	71.8252	304.518	12.6605	271.155	23.2211	416.427
938	0.30603	92.8552	71.9472	306.706	13.1322	266.686	23.2054	416.245
939	0.845	92.6101	71.4943	307.697	13.2685	265.603	23.0738	416.069
940	0.34723	92.2489	71.353	309.041	13.3039	259.67	23.0044	415.882
941	0.4456	94.5134	70.9699	311.098	13.5322	258.546	23.1021	415.675
942	0.32663	95.33	71.059	314.286	13.7488	258.819	22.9958	415.464
943	0.352	95.5437	70.5231	314.408	13.6942	254.906	22.9332	415.233
944	0.3293	99.478	70.8239	318.963	13.8657	250.747	23.0169	414.995
945	0.44044	107.421	69.9352	320.643	13.6019	251.194	23.0065	414.721
946	0.32163	108.565	68.6238	323.902	13.3086	249.569	23.1797	414.407
947	0.3205	110.504	67.9103	321.166	12.8429	247.368	22.9017	414.071
948	0.31873	110.403	67.0367	316.245	12.4877	246.226	22.8823	413.751
949	0.27683	111.283	66.5142	315.786	12.111	243.072	22.481	413.414
950	0.8996	115.719	66.2654	318.091	11.7955	241.467	22.1317	413.08
951	0.2715	116.936	66.3212	319.166	11.5688	237.047	21.8506	412.736
952	0.30899	115.89	65.9235	318.821	11.3047	235.191	21.6261	412.424
953	0.25611	119.051	65.9193	316.904	11.3018	236.178	21.5224	412.084
954	0.3207	124.253	65.1043	317.216	11.3854	236.265	21.6894	411.765
955	0.32548	124.525	63.5409	317.966	11.3797	229.937	21.8161	411.435
956	10.1563	129.044	62.7416	318.104	11.5777	229.196	22.2037	411.135
957	3.51366	130.824	62.0376	321.685	11.5542	227.912	22.3768	410.861
958	4.98655	133.769	60.5831	321.226	11.6303	227.168	22.6264	410.576
959	3.95208	136.549	59.452	322.634	11.7873	227.084	23.2046	410.261
960	3.92958	140.537	58.0682	325.804	11.6828	226.613	23.7138	409.898
961	3.29623	142.679	57.205	323.348	11.7391	224.713	23.9186	409.541
962	3.65725	148.587	56.6904	324.626	11.6788	229.462	24.3157	409.177
963	3.25354	152.214	55.7787	326.479	11.5847	228.086	24.9237	408.83
964	2.93098	154.619	54.5435	325.481	11.336	229.475	25.1382	408.524
965	2.54426	162.06	53.5989	326.04	11.1261	230.257	25.4856	408.225
966	3.57596	164.873	53.9441	324.874	10.9215	231.522	25.8444	407.912
967	2.80047	168.7	53.8383	324.409	10.7844	231.922	26.3428	407.617
968	3.68734	171.597	54.8592	324.705	10.7024	225.858	26.7303	407.405
969	2.36075	175.871	55.2022	330.279	10.6512	224.419	27.1414	407.165
970	3.39384	180.893	55.3792	331.888	10.8401	222.666	27.7486	406.909
971	3.43565	183.035	56.9788	326.086	10.7604	221.698	28.1885	406.639
972	5.22462	187.319	56.4716	326.761	10.9695	219.563	28.4253	406.396
973	3.21288	191.463	56.4796	331.88	10.9952	213.617	28.6958	406.146
974	3.43597	197.849	56.0535	330.919	11.1606	214.293	28.9585	405.908
975	3.52491	199.863	56.0009	328.913	11.151	216.925	29.2669	405.683
976	4.39367	203.417	56.4836	329.142	11.3796	216.553	29.5526	405.446
977	2.16548	205.473	55.8407	331.328	11.5387	215.372	30.0851	405.211
978	2.166	211.125	56.0466	331.01	11.4773	217.543	30.5174	404.991
979	3.69608	215.531	55.3072	329.528	11.8058	212.305	30.6838	404.747
980	3.18604	216.874	55.9905	329.252	11.7661	213.806	30.9905	404.467
981	2.87257	218.055	56.7233	329.15	11.7492	210.809	31.0967	404.176
982	8.68362	223.342	56.912	330.868	11.5602	212.531	31.7096	403.899
983	2.56874	227.258	57.455	333.546	11.4392	211.682	31.6335	403.657
984	5.16635	231.257	56.5302	335.017	11.3981	214.101	31.6697	403.437
985	2.44794	239.438	56.9448	335.766	11.4328	213.978	31.6348	403.245
986	5.52433	246.235	56.3992	333.982	11.283	214.089	31.5828	403.078
987	2.57283	247.25	56.2747	335.515	11.3026	211.3	31.6751	402.895
988	4.38995	248.712	55.689	336.298	11.213	210.903	31.6072	402.68
989	2.11223	252.75	55.1744	337.522	11.2873	209.317	31.5036	402.471
990	3.18887	253.751	54.9755	337.073	11.3379	212.103	31.5869	402.33
991	1.88179	252.914	54.5756	339.831	11.1675	216.966	31.6848	402.201
992	2.33871	256.26	54.9161	341.746	11.2944	216.186	31.2921	402.108
993	5.38273	257.906	54.914	341.963	11.1784	217.509	31.068	402.008
994	2.08184	258.313	54.3912	343.004	11.2884	219.591	30.862	401.894
995	3.04857	259.079	54.1171	343.81	11.2904	221.95	30.4264	401.766
996	2.76846	261.071	54.2071	343.746	11.5241	222.863	30.2245	401.641
997	2.22764	262.051	54.8286	346.082	11.5915	222.147	30.0422	401.534
998	3.0911	262.325	55.4167	348.534	11.5415	225.421	29.6745	401.445
999	3.959	264.326	56.3742	348.872	11.6772	228.338	29.2599	401.359
1000	2.3292	262.907	56.5906	348.418	11.6269	231.296	29.2273	401.279
1001	1.89889	263.038	56.1767	349.629	11.5576	234.229	29.1061	401.204
1002	2.64124	265.06	55.7537	349.837	11.4994	233.659	29.1943	401.147
1003	4.78988	266.527	56.4671	350.981	11.4079	235.296	29.4207	401.125
1004	1.92739	268.89	56.4706	350.528	11.4934	242.958	29.7719	401.109
1005	1.83541	268.445	55.4753	352.188	11.448	246.606	29.8769	401.103
1006	1.69232	264.818	55.7078	354.057	11.3029	242.643	30.0556	401.106
1007	2.41444	263.386	54.4397	355.576	11.2428	243.492	29.8675	401.143
1008	3.17133	265.416	53.7895	357.029	10.963	247.897	30.0347	401.181
1009	3.65707	265.516	54.7405	356.62	11.0726	250.366	30.1848	401.218
1010	2.42655	262.534	54.3783	353.699	11.2503	253.552	30.2764	401.274
1011	2.03494	262.451	54.3588	355.178	11.3014	260.578	30.234	401.357
1012	1.45577	259.101	54.0556	355.613	11.3025	264.994	30.1983	401.421
1013	1.8144	258.702	53.1053	353.546	11.4582	266.208	30.1081	401.494
1014	2.27865	260.068	53.7784	352.912	11.439	269.715	30.0788	401.567
1015	1.73503	260.172	54.4897	352.341	11.6596	272.708	30.185	401.665
1016	3.04892	259.4	55.4709	351.126	11.8752	277.083	30.1182	401.742
1017	4.5355	260.764	55.8527	350.937	11.9049	278.601	30.2434	401.797
1018	10.7348	258.127	56.558	353.454	11.7714	282.607	30.1012	401.824
1019	11.0481	257.938	56.4339	351.321	11.7991	282.215	30.3249	401.859
1020	10.2312	260.266	56.1837	353.542	11.9601	285.007	30.4001	401.9
1021	8.10369	261.722	56.3531	356.063	11.8217	281.835	30.3309	401.93
1022	10.9039	261.42	55.3809	353.624	11.7302	281.083	29.7321	401.964
1023	9.03597	260.63	55.1964	351.029	11.3858	282.556	29.7392	401.992
1024	7.96883	261.638	54.976	350.075	11.4962	282.096	29.7119	402.03
1025	8.19186	260.641	54.9441	346.628	11.5013	285.257	29.7454	402.081
1026	6.50432	262.967	54.7703	348.002	11.3503	286.95	29.7584	402.128
1027	9.36471	265.802	54.6418	348.034	11.2547	289.95	30.0932	402.205
1028	6.75015	262.203	55.1992	349.801	11.2218	290.984	29.8747	402.278
1029	6.31549	257.665	54.9691	349.747	11.4898	287.484	29.515	402.341
1030	7.38998	255.162	55.4019	347.578	11.5383	293.993	30.1858	402.417
1031	5.78809	253.341	55.973	348.889	11.3049	297.317	30.4802	402.487
1032	5.57321	253.984	55.5517	349.091	11.193	290.36	30.8846	402.583
1033	6.33	253.163	55.2808	349.689	11.1368	291.642	30.9562	402.658
1034	6.51446	252.75	55.2959	350.025	11.004	293.063	31.3617	402.745
1035	6.22309	252.125	56.0694	347.816	11.2477	291.879	31.8561	402.812
1036	5.85432	252.15	56.1222	348.092	11.1473	292.553	32.0348	402.891
1037	5.40372	251.915	57.069	348.885	11.0675	293.166	32.7883	403.011
1038	6.14881	256.911	56.5906	350.759	11.0584	294.05	33.2597	403.132
1039	6.36305	259.653	56.802	351.08	10.9875	294.677	33.6805	403.288
1040	4.81643	260.755	56.5891	351.634	11.0705	297.018	34.1177	403.459
1041	6.47466	261.476	56.4733	352.264	10.8897	296.574	34.4704	403.651
1042	8.76913	259.129	57.1752	350.013	10.8185	294.915	34.5481	403.86
1043	19.9716	258.807	57.927	350.716	10.8292	292.935	34.7981	404.1
1044	9.98898	257.624	57.9044	350.878	11.0355	294.459	34.8545	404.365
1045	8.07279	254.221	57.2201	346.989	10.9877	295.141	34.9687	404.633
1046	7.24381	249.661	57.3874	347.553	11.0714	294.743	35.1783	404.901
1047	8.21948	248.518	57.6839	346.455	11.0769	293.376	35.1999	405.206
1048	8.15274	247.231	58.3907	349.188	11.1608	291.141	34.9391	405.525
1049	4.47744	246.047	55.9979	348.494	11.3583	291.865	34.8871	405.807
1050	5.70064	249.083	54.7244	348.383	11.3709	292.5	34.572	406.134
1051	4.24147	250.066	54.4605	345.222	11.3381	293.29	34.4482	406.492
1052	3.51092	249.918	55.0615	344.328	11.3182	292.46	34.1625	406.904
1053	4.4592	252.903	55.5177	343.54	11.3226	289.128	33.7996	407.326
1054	2.95395	251.795	55.4198	343.124	11.4321	285.787	33.5628	407.791
1055	3.02295	250.281	55.036	343.43	11.5607	283.559	33.2063	408.282
1056	2.77635	253.295	56.0033	343.553	11.5341	284.285	32.5679	408.826
1057	1.90866	252.254	55.8047	345.057	11.6754	285.494	32.0203	409.435
1058	1.97736	252.251	55.8152	343.797	11.8032	286.038	31.6938	410.055
1059	1.7294	251.032	55.4853	344.673	11.7618	288.606	31.3751	410.706
1060	1.91589	252.646	54.0403	344.485	11.9001	288.055	30.9907	411.383
1061	1.98011	253.295	54.4552	346.595	11.6694	288.838	30.3904	412.086
1062	1.48667	258.694	54.5102	347.38	11.5608	290.719	29.8421	412.826
1063	1.32352	259.305	54.4606	347.963	11.3971	287.099	29.3236	413.62
1064	2.01701	262.538	55.3774	345.97	11.2669	285.17	28.8478	414.437
1065	1.60635	262.142	55.7864	346.786	11.1812	288.37	28.3209	415.256
1066	1.05861	260.07	55.9322	346.987	10.9891	290.911	27.7218	416.07
1067	1.21552	260.035	55.9625	347.287	10.697	292.194	27.4139	416.858
1068	1.25339	258.783	55.6646	346.641	10.6008	287.682	26.4379	417.67
1069	1.46417	258.512	55.8892	347.393	10.6937	291.608	25.7285	418.471
1070	1.33042	257.388	55.4164	345.256	10.5793	295.424	24.8179	419.277
1071	1.24678	257.733	55.5369	347.49	10.6061	294.836	23.9625	420.057
1072	1.40977	259.066	55.1324	348.392	10.6537	297.173	23.1322	420.865
1073	1.27986	257.903	55.2737	350.384	10.9102	299.215	22.7424	421.668
1074	1.09423	259.704	55.9724	347.176	11.0049	299.163	22.4493	422.5
1075	1.10227	259.353	56.0007	350.896	11.1614	299.529	21.9839	423.338
1076	0.90655	261.839	55.4528	353.619	11.1405	301.085	21.6716	424.178
1077	1.13215	265.305	55.5316	355.216	11.1017	304.225	21.3853	425.035
1078	1.18641	269.586	55.8522	353.8	11.0309	303.099	20.9612	425.886
1079	0.87046	267.312	55.5657	358.193	11.1083	303.648	20.8336	426.73
1080	0.79598	268.31	55.6191	360.818	11.1849	305.559	21.1832	427.596
1081	0.99162	269.436	56.4959	362.055	11.1579	304.427	20.7663	428.462
1082	0.88277	275.519	56.2137	364.791	11.2674	303.346	20.6549	429.326
1083	1.18239	273.23	56.3561	364.892	11.2097	301.738	20.7459	430.183
1084	0.73147	272.574	56.9577	364.321	11.1511	304.014	21.0432	431.008
1085	0.90165	271.116	56.5158	364.074	10.8955	303.316	20.9682	431.817
1086	1.0668	266.181	55.8199	366.188	10.6335	303.896	21.079	432.614
1087	0.96583	264.619	55.4205	369.106	10.5359	303.993	21.5058	433.392
1088	1.11851	263.912	54.797	368.773	10.7034	303.833	21.4246	434.161
1089	16.568	265.779	54.7702	368.31	10.9317	303.831	21.0781	434.94
1090	3.65982	263.774	53.8954	369.609	11.1973	304.87	21.252	435.772
1091	2.77154	266.486	53.9106	372.739	11.5686	302.421	21.4585	436.575
1092	2.96015	267.912	53.748	372.61	11.9085	298.907	21.3642	437.386
1093	3.32701	267.64	53.2219	371.022	12.079	297.672	21.2993	438.181
1094	2.16407	267.178	51.4979	373.06	12.039	299.839	21.2288	438.966
1095	2.15197	265.961	51.2093	374.769	11.9359	297.246	21.4237	439.745
1096	2.23275	265.15	52.0391	372.83	11.6549	298.017	21.3824	440.55
1097	1.95792	263.807	52.0009	377.273	11.777	296.896	21.4362	441.358
1098	2.30025	263.017	51.2943	379.412	12.0423	299.402	21.2662	442.159
1099	2.31178	260.486	50.3431	378.586	12.3407	298.881	21.2495	442.976
1100	1.71543	261.432	51.6649	378.892	12.5777	299.335	21.4757	443.775
1101	1.86125	262.887	53.0103	382.307	12.5274	296.848	21.5677	444.588
1102	1.87469	263.306	53.0594	382.382	12.6166	295.436	21.6014	445.394
1103	1.62154	261.987	53.0144	380.835	12.6728	297.31	21.6449	446.206
1104	1.64105	261.578	53.9249	378.313	12.6156	299.273	21.8485	447.016
1105	1.75163	257.723	54.0109	379.016	12.4599	297.004	21.9035	447.827
1106	1.49378	256.607	54.2322	381.065	12.415	300.536	21.8653	448.627
1107	1.64934	259.789	53.8233	380.435	12.4394	301.216	21.9119	449.411
1108	2.45269	256.698	52.6603	377.382	12.5068	303.223	21.9392	450.181
1109	2.30161	254.367	52.3719	374.155	12.5223	303.87	22.1296	450.916
1110	1.52942	255.742	52.5248	372.781	12.7227	302.104	22.1959	451.649
1111	1.69856	253.62	53.6448	373.039	12.7917	305.828	22.2616	452.388
1112	1.30371	253.208	52.7559	376.743	12.9208	302.756	22.513	453.118
1113	1.79443	253.802	52.7717	376.191	12.8992	301.451	22.5829	453.835
1114	1.54086	255.142	53.3362	377.235	12.5816	299.11	22.6784	454.535
1115	1.22095	251.339	53.2619	376.633	12.4121	294.261	22.8684	455.2
1116	1.58428	250.671	53.268	375.15	12.2738	295.826	22.6879	455.833
1117	1.39592	252.968	54.0874	374.619	12.6042	293.911	22.5601	456.451
1118	1.27107	250.939	54.0785	373.28	12.6856	291.8	22.1235	457.058
1119	1.25263	251.233	54.267	369.268	12.4504	291.405	22.2997	457.674
1120	1.47696	252.238	54.0644	372.621	12.3871	292.896	22.1293	458.266
1121	1.49004	250.575	54.7613	372.647	12.2762	288.863	22.0288	458.846
1122	1.45226	250.071	55.7031	370.382	12.5659	287.481	22.0076	459.433
1123	1.36059	248.493	56.3966	372.642	12.7249	289.834	21.7268	460.007
1124	1.36346	248.718	56.6159	372.253	12.4681	287.911	22.0379	460.566
1125	1.21172	249.47	56.3306	372.92	12.3418	289.387	22.1121	461.098
1126	1.63513	248.377	57.2073	373.073	12.3632	290.359	22.0701	461.608
1127	1.01851	245.998	57.7177	371.618	12.4821	292.088	22.0468	462.12
1128	1.36123	244.555	57.8871	370.916	12.3942	287.281	22.0832	462.6
1129	1.04143	247.218	57.5142	368.446	12.6582	288.788	21.9325	463.061
1130	1.11157	249.109	58.2843	367.772	12.8764	291.152	21.9747	463.507
1131	1.19836	251.596	58.4298	368.714	13.0468	289.222	22.1666	463.957
1132	1.22137	251.676	57.815	364.151	13.2168	288.302	22.2391	464.409
1133	1.17221	251.221	57.5947	365.05	13.1023	286.299	22.2185	464.826
1134	1.0965	252.511	56.9603	362.678	12.9447	284.837	22.2828	465.226
1135	1.4543	252.83	56.3856	364.566	13.0886	286.877	22.3624	465.577
1136	1.11259	253.859	56.2619	365.872	12.5644	286.965	22.4662	465.962
1137	1.34286	253.995	56.1297	366.46	12.5687	284.792	22.4294	466.362
1138	1.02757	256.231	55.8248	365.751	12.4325	284.735	22.5957	466.721
1139	0.9897	250.619	54.5838	364.766	11.4156	282.589	22.8105	467.084
1140	1.42178	249.648	54.0536	363.15	11.014	283.129	23.3249	467.428
1141	1.2552	253.127	54.0895	365.697	10.0445	281.846	23.448	467.771
1142	1.42054	254.103	53.9547	367.759	11.4123	281.444	23.5734	468.123
1143	1.10204	253.324	53.6678	366.31	12.0134	282.756	23.6773	468.485
1144	1.00193	257.037	53.0641	366.305	13.8801	284.886	23.8951	468.83
1145	0.89405	257.021	53.9493	362.677	17.1457	279.911	23.757	469.173
1146	1.20002	258.985	53.4486	360.052	19.4263	280.023	23.7196	469.539
1147	0.97001	261.06	52.4603	358.703	22.5318	280.395	23.9803	469.933
1148	1.47698	265.268	51.8969	356.205	25.5893	280.419	23.9121	470.317
1149	1.02861	264.701	51.6448	354.521	29.3469	279.495	24.1411	470.705
1150	0.87228	269.181	50.8671	352.312	33.4999	282.827	24.1916	471.119
1151	1.02687	267.974	51.1162	350.371	37.2768	281.88	24.0301	471.52
1152	0.79485	268.987	49.7633	349.306	40.3104	280.146	24.0437	471.92
1153	0.90648	269.883	50.5608	349.287	43.2192	281.602	23.7327	472.268
1154	0.99814	267.957	50.9921	348.374	44.3997	283.005	23.6681	472.616
1155	0.94875	269.616	49.8623	347.238	46.6271	284.677	23.5833	472.95
1156	1.28384	272.184	48.9955	347.949	46.6759	285.342	23.4631	473.244
1157	1.0503	271.101	48.8967	349.788	47.5825	289.651	23.2555	473.526
1158	0.90687	275.06	48.2097	349.661	47.4241	287.729	23.4236	473.755
1159	0.9597	278.01	48.2293	348.1	46.6049	289.126	23.6061	473.985
1160	0.88654	282.005	48.258	348.185	46.0369	288.628	23.6611	474.206
1161	1.04916	283.664	48.386	349.678	44.9531	292.163	23.3896	474.443
1162	0.96163	286.013	47.4549	344.708	44.908	294.372	23.332	474.696
1163	0.93916	285.757	48.0293	345.364	43.3331	294.222	23.2297	474.94
1164	0.97272	285.262	48.1242	345.712	42.5467	296.112	23.2678	475.159
1165	1.50878	282.944	48.609	344.013	41.5361	298.005	23.3826	475.354
1166	1.08091	280.764	48.6743	345.255	38.8731	297.33	23.0297	475.519
1167	0.73835	280.482	49.1751	346.793	37.5001	294.381	23.0742	475.693
1168	1.31457	283.508	48.7394	347.167	35.9775	295.264	23.134	475.868
1169	1.29362	285.71	48.8333	348.698	34.8688	301.191	23.4761	475.978
1170	0.82591	286.315	48.9891	349.601	33.9463	299.858	23.392	476.086
1171	0.82542	290.072	49.5523	351.196	32.1545	300.309	23.6431	476.196
1172	0.85834	289.737	49.9709	349.77	30.1236	301.198	23.7202	476.329
1173	0.85445	291.014	50.1426	350.592	27.9722	302.267	23.5322	476.41
1174	0.96061	296.71	49.465	350.509	25.5739	299.278	23.9411	476.482
1175	0.75862	296.549	49.5204	352.164	25.0237	300.003	24.0008	476.521
1176	0.83789	300.187	49.6888	351.52	23.2018	302.771	23.8323	476.566
1177	0.73986	300.957	49.1321	352.167	22.9851	302.319	24.025	476.596
1178	0.91463	302.219	49.2162	352.107	22.6418	297.366	24.1969	476.592
1179	0.80162	301.978	49.0217	352.62	22.3455	297.931	24.2072	476.57
1180	0.82794	303.047	49.3288	350.78	21.9344	295.11	24.3163	476.554
1181	1.07909	304.956	49.0142	354.375	21.1228	293.392	24.4996	476.512
1182	0.88126	306.901	49.0631	354.693	20.4638	291.309	24.4883	476.478
1183	0.82942	302.844	48.2756	356.363	19.8693	288.814	24.5871	476.432
1184	0.68092	303.344	47.9556	357.894	19.1878	288.993	24.7495	476.385
1185	1.00304	305.862	46.9466	359.717	19.151	286.566	24.7183	476.365
1186	1.04167	307.03	46.5879	360.863	18.4403	285.946	24.6998	476.339
1187	0.72937	308.662	46.2879	361.948	18.6117	288.843	24.9006	476.28
1188	2.05419	310.35	46.7702	362.408	18.4841	288.904	24.9747	476.238
1189	0.84542	312.522	46.2858	367.571	18.4528	291.659	25.1067	476.234
1190	0.88528	311.879	46.5579	369.518	18.4571	292.273	25.2841	476.257
1191	0.88395	315.239	46.7691	370.026	17.9654	289.087	25.0639	476.228
1192	0.8935	316.78	46.9479	370.488	17.3535	288.864	25.178	476.206
1193	0.65667	317.964	46.9845	369.502	16.8564	292.579	24.9209	476.174
1194	0.52557	316.673	47.1829	369.214	16.6	294.529	24.9789	476.144
1195	0.78383	317.92	48.2632	369.299	16.5319	290.336	24.8339	476.121
1196	0.69152	318.948	47.608	369.082	16.0799	293.291	24.9526	476.098
1197	0.5358	318.626	47.5734	372.887	15.9567	292.462	25.1816	476.063
1198	0.66236	320.89	47.8338	373.851	16.0332	296.927	24.9855	476.011
1199	1.04446	323.81	47.9261	373.625	15.8375	294.062	24.9505	475.983
1200	5.18666	325.791	48.6587	376.151	15.626	294.37	24.5877	475.955
1201	0.71565	324.609	49.2686	379.379	15.2898	293.831	24.3544	475.932
1202	0.5224	325.045	49.6297	378.17	15.3122	300.227	24.1333	475.912
1203	0.99073	325.38	51.5511	379.433	15.1785	302.733	24.0857	475.907
1204	0.42579	324.307	52.1562	381.043	15.0501	300.315	24.2769	475.878
1205	0.58148	325.941	52.2756	383.996	15.2109	298.023	24.358	475.847
1206	0.52527	329.097	51.9924	383.746	15.1437	302.86	24.1563	475.783
1207	0.56518	331.444	52.1364	382.306	15.1909	299.796	23.9511	475.699
1208	0.75894	332.711	51.81	384.46	14.8398	298.846	23.8888	475.607
1209	0.52699	331.674	52.304	384.133	14.7346	301.516	24.0884	475.514
1210	0.50575	332.659	52.7775	386.239	14.6571	301.768	24.0715	475.436
1211	0.55587	329.814	52.9654	388.84	14.6377	304.637	24.0002	475.336
1212	0.51823	333.82	52.6572	391.351	14.5675	302.789	24.3127	475.174
1213	0.48093	333.183	53.2053	389.658	14.516	305.007	24.5314	475.007
1214	0.54268	333.092	53.5994	389.433	14.1849	304.526	24.592	474.837
1215	0.48966	329.825	53.9258	389.06	14.2079	305.09	24.6615	474.652
1216	0.60231	335.687	54.081	388.922	13.8734	306.97	24.6778	474.473
1217	0.53772	335.683	54.7224	390.312	14.1028	307.916	24.7194	474.302
1218	0.41878	333.174	54.7495	391.514	13.9398	309.24	24.8202	474.149
1219	0.42469	336.355	55.1465	392.873	13.955	310.449	25.0853	474.014
1220	0.494	335.802	55.2319	396.32	13.6292	314.827	25.232	473.874
1221	1.89353	334.646	55.8912	394.665	14.0851	314.214	25.403	473.719
1222	0.75361	334.104	56.1101	394.86	14.1735	318.673	25.2265	473.571
1223	0.51693	334.085	55.4885	396.12	13.9	323.093	25.2616	473.404
1224	0.48993	334.919	54.681	392.803	13.9869	324.781	25.5754	473.25
1225	0.46268	334.671	55.0332	393.868	14.0766	327.984	25.481	473.099
1226	0.38308	333.947	54.9153	393.586	13.8875	330.587	25.3982	472.967
1227	0.39167	336.44	54.2408	393.994	13.1301	329.656	25.5059	472.852
1228	0.41878	335.919	54.4439	394.981	11.5749	332.074	25.5206	472.729
1229	0.4507	335.801	53.3848	396.306	11.475	337.738	25.4876	472.612
1230	0.44563	335.16	52.7402	395.56	11.7672	338.46	25.5225	472.52
1231	0.32901	334.664	51.3333	394.481	12.9603	338.229	25.5697	472.443
1232	0.44383	334.822	49.7509	393.689	13.0175	338.744	25.2591	472.356
1233	0.36149	337.439	48.1828	395.39	14.458	339.606	25.169	472.272
1234	0.53666	336.317	47.3559	394.722	18.6804	342.859	25.0533	472.211
1235	0.45002	337.299	46.5249	397.218	22.5937	344.238	24.9031	472.159
1236	0.36658	340.448	46.6835	394.648	26.9841	347.616	24.8635	472.182
1237	0.60196	339.346	45.9223	396.539	31.3413	347.811	24.7231	472.211
1238	0.33676	340.631	44.8583	396.588	35.4471	347.594	24.3558	472.233
1239	0.31703	338.934	44.1263	397.028	39.0181	350.165	24.5297	472.286
1240	0.39833	341.684	43.8714	395.463	43.0139	352.743	24.6969	472.364
1241	0.45407	343.962	43.8762	397.122	46.9751	355.266	24.649	472.444
1242	0.35749	341.541	43.2544	392.383	49.5671	357.619	24.9406	472.533
1243	0.6857	339.445	42.9645	387.552	51.4253	360.68	24.9856	472.638
1244	0.43673	340.715	41.9674	387.858	52.5558	364.284	24.8565	472.758
1245	0.35844	339.932	41.1375	387.576	52.0459	364.94	24.79	472.89
1246	0.47416	340.019	39.9392	387.662	50.3285	368.616	24.8373	473.023
1247	0.37831	338.806	39.5204	387.418	47.7041	369.067	24.957	473.166
1248	0.33984	338.888	39.4495	387.256	44.7927	370.332	24.7825	473.31
1249	0.36165	335.962	39.5328	385.556	43.1882	367.602	24.8868	473.49
1250	0.32639	340.63	39.5028	382.684	41.174	370.276	24.8333	473.678
1251	0.34788	338.08	39.048	383.142	38.4606	365.664	24.9513	473.883
1252	0.36576	337.22	38.6409	383.265	35.4706	367.475	25.2552	474.104
1253	0.46047	336.564	37.9701	386.367	35.2238	369.094	25.3387	474.347
1254	0.49492	337.185	36.7863	386.702	35.8516	369.624	25.1356	474.635
1255	0.29867	338.652	35.742	387.992	34.3522	369.937	24.9546	474.943
1256	0.31394	339.006	34.3389	388.357	33.7672	368.027	24.5961	475.263
1257	0.39154	339.627	34.973	387.413	33.7583	369.626	24.5933	475.615
1258	0.50757	340.241	34.9443	386.643	33.9311	366.524	24.7448	475.975
1259	0.25714	339.408	34.9843	386.214	34.5755	367.56	24.8493	476.347
1260	0.28015	341.945	35.2296	387.012	36.0832	369.678	24.7327	476.713
1261	2.57248	341.201	35.3775	386.815	36.3048	370.855	24.8196	477.079
1262	0.47536	340.895	35.8754	387.151	36.3405	370.108	24.7022	477.434
1263	0.29567	339.987	36.3793	387.437	35.7837	369.433	24.6022	477.787
1264	0.25218	337.822	36.4873	385.852	34.7017	371.783	24.3384	478.138
1265	0.37508	335.73	36.4571	385.343	33.3445	374.844	24.569	478.491
1266	0.3649	336.87	36.9201	386.08	31.5442	375.052	24.295	478.836
1267	0.301	339.434	36.9106	385.759	29.8652	374.595	24.0089	479.194
1268	0.80698	341.435	37.3666	385.551	28.5179	377.294	24.4386	479.562
1269	0.44338	340.716	37.3893	388.156	27.1898	378.271	24.765	479.955
1270	0.82296	343.653	37.7064	390.527	25.3587	377.404	24.599	480.353
1271	0.57049	345.805	38.2068	391.518	22.7334	376.776	24.3788	480.734
1272	1.35441	346.304	37.896	391.598	21.4586	375.423	24.2534	481.146
1273	0.44617	350.128	37.369	392.661	19.8997	376.542	24.1958	481.556
1274	1.21252	352.91	38.0042	393.736	18.5009	377.397	24.1585	481.997
1275	0.68211	350.483	37.945	395.316	17.2011	376.967	24.0305	482.432
1276	0.40198	351.625	38.0091	395.172	16.8223	375.029	24.1322	482.885
1277	0.2634	350.59	37.4027	396.702	17.0944	370.83	24.381	483.328
1278	0.28617	352.896	37.3123	396.363	17.2939	370.441	24.8749	483.751
1279	0.27151	354.493	36.3156	397.328	17.798	372.163	25.3224	484.179
1280	0.31541	353.037	35.3312	397.147	17.9776	370.097	25.5009	484.603
1281	0.2872	353.264	34.8695	398.622	17.5706	370.019	25.8436	485.015
1282	0.29749	352.356	35.2186	396.711	17.501	368.05	25.968	485.454
1283	0.43197	353.089	34.7658	397.941	17.416	369.265	26.5241	485.902
1284	0.6116	353.8	34.9443	398.806	17.1795	369.007	26.5124	486.371
1285	0.33652	353.01	34.7142	400.787	16.9626	368.951	26.8173	486.85
1286	0.44677	352.018	34.2525	400.734	16.3792	370.951	27.2128	487.319
1287	0.3936	352.648	33.0518	402.615	16.3088	370.118	27.6427	487.786
1288	0.2594	352.091	33.4139	401.767	16.4785	365.767	28.008	488.278
1289	0.40081	351.121	34.1138	404.647	16.41	365.427	28.4198	488.781
1290	0.32977	351.294	33.8826	404.135	15.9885	361.862	28.8707	489.278
1291	0.29675	350.3	33.4992	403.495	15.7909	363.105	29.1493	489.759
1292	0.3643	349.182	32.8343	403.816	16.0063	363.922	29.3381	490.238
1293	0.29799	346.891	33.2288	404.206	15.593	364.293	29.5492	490.707
1294	0.2353	344.218	32.9453	408.094	15.7964	361.089	29.6327	491.161
1295	0.41348	346.061	33.4598	411.553	15.9906	358.246	29.878	491.587
1296	1.77927	346.517	33.7119	411.489	16.3611	358.46	30.1448	492.02
1297	0.64322	348.569	33.8764	412.148	16.3687	356.833	30.4362	492.456
1298	0.38196	351.447	33.6894	410.69	16.6698	360.348	30.7033	492.889
1299	0.27786	352.514	33.5655	409.562	16.5994	358.338	30.9032	493.333
1300	0.52269	347.388	33.2412	407.937	16.5864	359.367	30.9005	493.733
1301	0.57015	345.404	32.4386	407.11	15.8752	360.384	30.9923	494.124
1302	0.34228	346.962	31.6179	404.993	16.1867	361.756	30.7719	494.481
1303	1.32448	347.41	31.4872	405.066	16.4542	357.518	30.6425	494.822
1304	0.22965	348.446	31.6466	403.861	16.3677	356.648	30.5186	495.128
1305	0.22742	349.965	31.212	405.317	16.4761	357.502	30.4934	495.425
1306	0.2288	349.34	30.7832	403.101	16.2136	361.836	30.1087	495.705
1307	0.20576	348.167	31.4819	402.905	16.34	357.695	30.0444	495.992
1308	0.26222	346.068	31.0196	402.046	16.3375	358.214	29.8206	496.268
1309	0.25515	343.521	31.1025	400.3	16.3577	361.531	29.7962	496.55
1310	0.20844	342.096	31.5472	401.053	16.0986	362.399	29.8876	496.786
1311	0.22862	339.755	31.1539	399.09	15.7455	363.94	29.3621	497
1312	0.28291	338.331	30.9804	397.373	15.9369	363.661	29.093	497.191
1313	0.19351	335.508	30.2652	395.31	15.7496	369.391	28.972	497.403
1314	0.85896	335.872	30.047	392.637	16.0891	368.812	28.6069	497.601
1315	0.39476	333.267	29.9369	395.342	16.4108	370.438	28.682	497.782
1316	0.28804	333.904	30.8766	393.62	16.4291	374.186	28.2204	497.979
1317	0.20967	330.35	30.909	395.319	16.2172	373.2	28.2602	498.169
1318	0.17898	329.626	31.7634	394.091	16.2907	374.585	28.3695	498.349
1319	0.2352	331.199	31.7975	392.777	16.0706	374.518	27.9942	498.524
1320	0.30994	327.932	31.7938	393.849	16.1235	378.141	27.5682	498.685
1321	0.24281	326.955	31.6397	391.464	15.6264	377.998	27.3129	498.834
1322	0.30876	327.305	31.6692	390.424	15.783	379.1	27.3395	498.969
1323	0.18001	328.009	31.7756	387.639	15.7073	379.353	27.2611	499.088
1324	0.19523	326.245	32.0391	383.935	15.779	378.876	27.3124	499.207
1325	0.27927	326.196	31.2932	383.574	15.6828	379.283	27.5471	499.321
1326	0.41606	326.626	30.9052	382.846	15.3955	377.15	27.7017	499.464
1327	0.21786	325.646	30.528	379.627	15.1594	375.674	27.6729	499.61
1328	0.17262	325.154	30.3707	379.631	15.0945	376.96	27.8591	499.775
1329	0.28969	327.351	29.9767	380.019	14.5712	375.802	27.6185	499.939
1330	0.19308	326.787	28.9323	378.228	14.3241	374.074	27.3475	500.109
1331	0.22549	324.443	29.4809	381.381	14.434	373.452	27.1717	500.264
1332	0.2479	325.652	29.448	383.207	14.8866	374.197	26.7278	500.417
1333	0.34006	325.674	28.9345	383.897	14.9988	372.112	26.4463	500.578
1334	0.18571	322.423	29.3627	386.168	15.2553	373.491	26.4221	500.745
1335	0.19389	322.854	28.8714	386.236	15.1795	374.531	26.716	500.925
1336	0.25737	321.126	29.0194	384.976	14.9108	375.57	26.8693	501.174
1337	0.2069	319.926	28.7371	389.867	14.7853	374.486	26.7748	501.405
1338	0.21987	318.942	29.6672	387.199	14.7008	373.602	26.6599	501.617
1339	0.5071	321	29.6254	384.763	14.6468	377.02	26.6809	501.871
1340	0.2141	320.754	29.3649	382.842	14.531	375.991	27.0082	502.108
1341	0.22159	320.742	29.4516	382.863	14.2041	379.191	27.015	502.351
1342	0.19405	320.291	29.8716	385.558	14.1742	378.045	27.1172	502.582
1343	0.248	321.427	30.3478	384.535	14.4369	375.301	27.1226	502.827
1344	0.2314	322.951	29.6976	385.208	14.2341	374.118	27.2502	503.038
1345	0.25649	323.216	29.6267	384.098	13.8228	371.58	27.3339	503.234
1346	0.16392	323.772	29.0833	380.453	13.5156	370.708	27.6879	503.435
1347	0.20016	325.172	28.9723	380.64	13.6551	370.071	27.7583	503.639
1348	0.22854	326.868	29.0132	379.765	13.9885	372.787	27.8234	503.831
1349	0.20884	327.721	28.7985	378.371	13.9107	372.969	27.8124	504.014
1350	0.17006	329.235	28.2233	378.667	14.6814	373.359	27.8196	504.15
1351	0.34833	329.132	27.4633	379.089	15.3113	371.51	27.9018	504.303
1352	0.17472	332.292	27.5067	383.675	15.7867	372.459	27.8696	504.449
1353	0.17125	333.327	27.3912	382.811	16.3119	370.463	27.8737	504.61
1354	0.41523	333.412	27.6967	380.538	16.562	370.951	27.7585	504.767
1355	0.21162	335.07	27.2423	379.924	16.6543	371.728	27.5571	504.905
1356	0.2494	335.596	26.6043	379.008	16.5629	373.277	27.2851	505.031
1357	0.44563	335.885	27.0424	377.877	16.4811	378.637	27.5236	505.177
1358	0.35129	337.553	26.7669	377.489	16.2824	377.645	27.6815	505.302
1359	0.24673	341.331	26.9699	376.02	16.2806	379.305	27.8767	505.411
1360	0.16618	342.823	26.7258	375.475	16.3408	380.499	27.5313	505.495
1361	0.21361	338.837	25.796	376.549	16.2944	380.77	27.3124	505.589
1362	0.31155	340.671	25.1049	376.585	16.5624	379.094	27.7791	505.683
1363	0.13648	345.341	24.8486	375.527	16.5761	379.089	27.6585	505.768
1364	0.19368	345.405	24.9295	378.366	16.2331	380.021	27.6799	505.839
1365	0.18506	345.899	24.6852	378.617	16.1548	379.303	27.8225	505.883
1366	0.35092	348.534	25.5765	380.046	15.9217	376.005	27.8593	505.908
1367	0.15117	348.964	25.0727	381.455	15.9596	376.738	27.7556	505.948
1368	0.16864	351.243	25.3994	380.954	15.6518	378.211	27.749	505.994
1369	0.13884	352.017	25.366	380.879	15.6146	381.022	27.7701	506.045
1370	0.34476	353.967	25.0126	379.563	15.8269	380.297	27.8174	506.104
1371	0.19507	353.634	25.3091	377.562	16.0114	379.558	28.0026	506.166
1372	0.14068	353.937	24.9005	378.463	16.2668	382.913	28.0459	506.223
1373	0.13683	354.913	24.4472	379.244	16.2892	382.276	27.8118	506.236
1374	0.12417	354.11	23.8342	378.077	16.0089	379.655	27.5925	506.254
1375	0.13082	352.728	23.4539	378.723	15.6812	376.055	27.2874	506.263
1376	0.11928	352.956	23.5594	378.538	15.3944	376.602	27.0967	506.28
1377	0.14043	351.972	23.5262	379.333	15.1458	377.688	26.8049	506.283
1378	0.17933	352	23.0127	377.148	14.9888	378.556	26.7136	506.276
1379	0.2066	349.654	22.6394	378.499	14.9483	379.842	26.4153	506.292
1380	0.15486	347.555	22.6786	379.59	15.2449	378.672	26.4324	506.296
1381	0.42855	348.754	23.3242	381.382	15.3264	380.265	26.2301	506.319
1382	0.20578	349.748	23.3464	382.727	15.61	380.104	26.213	506.365
1383	0.12895	349.08	23.5463	383.008	15.5256	382.919	26.3676	506.398
1384	0.1822	349.005	23.9039	383.894	15.46	383.886	26.6239	506.429
1385	0.72967	348.603	24.0787	383.404	15.3738	382.342	26.577	506.462
1386	0.16402	350.012	24.3518	382.977	15.034	383.703	26.3453	506.493
1387	0.49444	350.588	23.9336	384.586	15.0305	382.509	25.9197	506.525
1388	0.8322	350.038	24.0423	385.718	15.0874	384.112	26.029	506.57
1389	0.31293	351.42	24.2874	387.579	15.395	384.749	25.8865	506.604
1390	0.12525	354.006	24.5468	386.821	15.8081	386.007	25.675	506.625
1391	0.11533	356.037	25.0359	386.031	16.59	388.484	25.6959	506.623
1392	0.12909	356.983	25.0293	386.009	17.2303	391.639	25.8792	506.6
1393	0.12216	357.275	25.4671	385.463	17.4351	391.127	25.8411	506.558
1394	0.12918	359.169	25.3401	385.622	17.8872	391.744	26.177	506.51
1395	0.1076	361.631	25.7635	383.995	18.1772	393.443	26.1122	506.452
1396	0.13728	360.669	25.7085	384.054	18.4974	393.634	26.2383	506.421
1397	0.18329	361.872	25.6824	385.685	18.5576	395.652	26.2844	506.375
1398	0.11424	360.727	25.8331	387.132	18.5522	398.669	26.3778	506.295
1399	0.1403	357.952	25.3815	388.951	18.2884	397.272	26.5186	506.199
1400	0.12698	355.041	25.3961	387.448	18.1877	395.935	26.5631	506.085
1401	0.11301	357.355	24.9513	388.169	18.1702	396.388	26.738	505.979
1402	3.10246	358.258	25.291	390.15	18.2581	395.324	26.5137	505.857
1403	0.11597	355.903	25.2388	388.968	18.267	395.069	26.2757	505.743
1404	0.13358	356.191	25.6888	388.238	18.401	400.365	26.5338	505.608
1405	0.10415	356.62	25.4089	388.238	18.3045	401.06	26.7867	505.468
1406	0.1194	353.817	25.0743	388.805	18.2745	404.137	26.9915	505.298
1407	0.15804	353.775	25.5437	388.387	18.2027	403.91	27.3463	505.137
1408	0.12373	352.113	25.2423	388.625	18.5076	407.902	27.4759	504.97
1409	0.11075	350.621	24.7118	387.594	18.9956	408.971	27.5238	504.807
1410	0.10879	348.17	23.7171	388.708	19.4793	406.846	27.4695	504.616
1411	0.11082	349.263	23.7508	390.314	19.7078	405.881	27.8347	504.444
1412	0.19529	350.991	24.1152	392.722	19.8728	404.215	27.8973	504.276
1413	0.12009	351.79	24.7457	393.411	19.6454	404.209	27.6853	504.154
1414	0.13502	351.702	24.7731	397.015	19.7684	401.946	27.818	504.037
1415	0.1101	349.777	24.9555	397.189	19.7326	401.537	27.9034	503.917
1416	0.13355	351.848	24.9682	394.025	19.9291	399.824	28.0875	503.813
1417	0.21077	353.612	24.393	396.916	19.767	397.726	27.6945	503.699
1418	0.10923	355.409	24.6495	394.641	19.4849	399.368	27.7972	503.596
1419	0.10504	356.746	24.33	394.465	19.4381	398.648	27.958	503.499
1420	0.11646	355.914	24.0134	396.076	19.1005	400.483	27.8775	503.396
1421	0.10346	356.039	23.5502	395.568	19.1817	401.962	27.8391	503.32
1422	1.67341	356.207	22.6082	396.738	19.2049	398.451	27.3826	503.275
1423	0.17582	356.343	22.1424	397.863	19.1294	399.687	27.5199	503.268
1424	0.13651	355.343	21.8161	398.635	19.1	398.982	27.3011	503.286
1425	0.13461	355.897	21.9531	399.066	18.9382	400.346	27.0223	503.344
1426	0.10646	356.091	21.8759	400.589	18.6798	398.589	26.884	503.419
1427	0.64182	357.336	21.4018	400.421	18.914	400.048	26.6425	503.495
1428	0.27659	359.38	21.5629	402.512	18.8013	402.094	26.6098	503.583
1429	0.13852	360.642	21.3704	404.501	18.4684	402.85	26.5185	503.669
1430	0.12447	360.16	21.7384	406.806	17.9193	405.382	26.6248	503.778
1431	0.33683	359.784	21.6363	408.862	17.9036	405.919	26.2464	503.875
1432	0.09657	361.809	21.2728	407.964	18.2258	404.75	26.1264	503.98
1433	0.08683	363.834	20.9822	406.721	18.232	403.263	25.9972	504.099
1434	0.10064	364.911	20.7257	408.003	18.665	404.244	25.7889	504.241
1435	0.20289	367.649	20.476	408.243	18.8124	407.929	25.688	504.392
1436	0.15026	368.79	20.2644	408.665	19.0203	408.637	25.4256	504.567
1437	1.78274	370.392	20.4892	408.336	18.9916	408.087	25.263	504.687
1438	0.09234	370.415	20.8118	405.55	19.0114	409.258	25.1531	504.829
1439	11.2315	372.952	21.5464	405.06	19.3251	414.227	24.761	504.983
1440	10.4747	371.81	21.633	405.821	19.0276	415.226	24.7497	505.13
1441	14.2695	373.093	21.7166	408.074	18.7864	415.623	24.9771	505.31
1442	7.97479	375.932	21.366	409.666	18.8248	413.261	25.0588	505.502
1443	8.01079	374.249	21.4867	407.283	18.7587	413.909	24.8731	505.727
1444	5.22117	375.126	20.9241	409.377	18.5214	414.918	25.0011	505.962
1445	5.83377	376.423	20.8569	409.49	18.6391	414.807	24.8381	506.229
1446	4.82563	378.982	20.7385	410.21	18.8405	415.409	24.8675	506.526
1447	4.05567	379.282	20.5556	410.06	19.5348	413.928	24.798	506.85
1448	3.41436	381.272	20.5084	409.185	19.1393	415.714	24.9263	507.185
1449	3.0014	380.312	20.3992	411.029	19.3209	414.045	24.981	507.527
1450	3.17394	379.833	20.5956	412.32	19.3309	412.367	25.1022	507.869
1451	3.13006	381.516	21.0404	412.257	19.8459	413.633	25.2368	508.281
1452	2.80552	380.424	21.4525	414.028	19.96	414.248	25.2929	508.689
1453	2.90772	377.982	21.0589	411.685	19.9498	413.309	25.6165	509.109
1454	2.56028	381.331	21.3494	411.16	19.8858	415.63	25.7419	509.512
1455	2.53823	382.698	21.3518	411.593	19.5191	419.388	25.8064	509.908
1456	3.05771	381.318	21.2061	411.44	19.608	419.604	25.643	510.302
1457	3.09789	381.139	21.421	409.907	19.3901	420.305	25.5537	510.704
1458	2.57953	384.589	21.908	411.611	19.3151	418.201	25.6322	511.076
1459	2.21803	385.385	21.7417	412.524	19.1671	416.898	25.6258	511.449
1460	2.70097	384.482	22.5138	413.808	18.6634	420.719	25.6978	511.827
1461	1.78114	385.194	23.2932	415.01	18.1484	420.303	25.966	512.235
1462	2.23882	389.029	23.0169	414.783	18.0943	417.796	26.1682	512.631
1463	2.80729	388.095	23.2365	414.341	18.0454	420.811	26.2081	513.03
1464	2.18399	383.496	22.8253	412.875	17.7593	424.112	26.3016	513.42
1465	2.15443	384.074	22.824	410.698	17.9278	421.915	26.512	513.814
1466	2.41548	384.796	22.8622	412.415	18.0728	425.412	26.4158	514.224
1467	2.1873	385.173	23.5785	412.51	18.7075	430.262	26.2522	514.662
1468	1.81952	384.145	23.7341	410.653	18.6946	432.601	26.5554	515.106
1469	1.77011	383.4	23.5434	410.996	18.768	433.829	26.7751	515.545
1470	2.05349	382.055	23.8277	410.942	18.8743	430.962	26.9358	515.971
1471	1.7429	380.657	23.5971	412.019	19.0695	428.91	26.9317	516.392
1472	1.91106	380.098	23.6553	412.568	19.0961	428.89	26.9648	516.822
1473	2.35262	379.962	23.9773	411.334	19.1944	424.174	27.2155	517.251
1474	2.11082	377.274	24.3785	410.157	18.6751	422.819	27.0085	517.673
1475	1.97554	375.301	24.811	410.942	18.6334	423.98	26.9987	518.079
1476	1.91462	374.913	24.5189	409.672	19.0388	424.816	26.9302	518.482
1477	1.96187	374.503	24.2924	410.069	19.2237	426.991	27.1196	518.882
1478	1.73553	376.172	24.6295	409.183	19.2661	428.587	27.2067	519.289
1479	2.26375	376.898	24.1708	410.732	19.4263	430.622	27.2528	519.698
1480	2.00425	377.821	23.9437	410.069	19.3685	430.253	27.2577	520.099
1481	2.19242	379.272	23.823	410.554	19.3419	430.499	27.026	520.526
1482	2.19698	378.294	23.7288	411.154	19.4306	429.508	27.3208	520.951
1483	1.64568	378.234	24.2516	409.865	19.3611	431.581	27.4271	521.341
1484	1.61525	378.899	24.596	409.836	19.08	430.377	27.3923	521.744
1485	1.72687	379.931	24.5249	409.678	19.2466	430.558	27.4064	522.138
1486	1.67021	379.144	25.1954	411.971	19.1212	429.465	27.1418	522.523
1487	1.56547	379.576	25.5987	413.788	19.4895	426.912	27.068	522.9
1488	1.55764	381.193	25.7536	412.78	18.9546	428.783	26.9918	523.254
1489	1.30664	381.736	25.7465	411.913	18.8759	427.531	27.156	523.588
1490	1.45973	383.275	25.5926	411.071	18.9675	428.47	27.4067	523.901
1491	1.46564	381.512	25.0256	409.824	18.4402	427.877	27.3793	524.2
1492	1.14976	381.083	24.7461	409.769	18.1081	432.218	27.419	524.476
1493	1.07558	383.433	24.5525	411.378	18.0792	428.812	27.3225	524.739
1494	1.22272	382.486	24.1156	415.397	17.5685	429.781	27.2638	524.988
1495	1.15672	380.225	23.8231	416.458	18.03	429.57	27.1097	525.228
1496	1.2027	379.902	23.5694	416.419	18.3396	428.675	27.2237	525.476
1497	1.12103	381.029	23.2894	415.266	18.3738	428.19	26.922	525.689
1498	1.27661	377.904	22.9134	415.442	18.3548	426.828	27.025	525.872
1499	1.26142	377.122	22.7905	418.023	18.7446	423.652	26.7992	526.068
1500	1.39624	377.822	22.6756	417.198	18.8351	422.038	26.8878	526.253
1501	0.94329	378.145	22.3868	418.83	19.0366	422.743	26.8793	526.441
1502	1.18556	377.91	21.51	419.557	19.142	424.2	26.7904	526.628
1503	1.27406	378.132	20.8273	417.671	19.5734	424.467	26.5201	526.829
1504	1.16602	379.572	20.7895	418.566	19.638	423.864	26.4367	527.019
1505	1.12852	379.25	20.4975	420.038	19.7128	420.999	26.6531	527.227
1506	1.31142	377.872	20.236	421.318	19.4999	422.004	26.4443	527.42
1507	1.19811	379.532	20.2034	420.129	19.4369	419.396	26.5863	527.627
1508	1.06071	379.298	20.3716	422.303	19.1719	417.721	26.8415	527.812
1509	1.03741	379.743	19.9385	422.318	19.2961	413.341	26.8311	527.971
1510	1.14644	380.63	19.9988	424.212	18.7409	413.209	26.8612	528.113
1511	1.10068	381.779	19.9066	423.138	18.3316	413.557	26.9338	528.291
1512	0.96542	383.028	19.6993	421.806	18.5077	413.839	26.8519	528.467
1513	1.06607	381.997	20.4086	421.41	18.5793	413.473	26.6692	528.656
1514	1.22879	383.035	20.2601	423.538	18.5348	413.861	26.681	528.811
1515	0.89996	385.998	20.2623	420.832	18.7321	411.815	26.634	528.978
1516	0.95997	387.259	20.2718	420.838	18.4716	410.253	26.596	529.153
1517	0.91202	388.611	20.0215	424.401	18.207	410.834	26.6014	529.335
1518	1.03114	388.876	19.799	423.632	18.1702	410.116	26.6212	529.532
1519	0.85799	387.461	19.2328	423.87	17.9911	408.821	26.5059	529.719
1520	0.98498	389.239	19.4119	427.276	17.7382	410.003	26.5084	529.908
1521	0.97572	391.516	19.1771	425.928	17.7075	408.865	26.2932	530.111
1522	0.80336	392.262	19.0413	425.602	17.5095	406.119	26.1951	530.313
1523	0.7486	393.112	19.0272	426.802	17.7209	406.922	26.151	530.527
1524	0.95954	394.072	19.1029	429.098	17.2543	406.321	26.1504	530.745
1525	1.02818	395.931	19.036	429.94	16.7721	407.639	26.1722	530.981
1526	0.76954	397.649	18.6943	431.418	16.6885	406.478	26.2283	531.211
1527	1.09059	401.4	18.7604	432.489	16.7083	406.385	26.5435	531.428
1528	1.1153	400.363	18.9223	435.167	16.7425	407.963	26.5696	531.652
1529	1.00466	400.709	18.2094	437.179	16.548	405.54	26.5087	531.854
1530	0.96476	399.483	18.3634	438.175	16.4294	406.414	26.4977	532.063
1531	0.89345	398.663	18.8219	437.238	17.1532	404.199	26.682	532.273
1532	1.08155	401.351	19.1864	436.99	17.7928	402.698	27.0315	532.525
1533	0.95816	404.226	19.383	437.59	18.4535	404.893	26.9566	532.793
1534	0.76529	403.809	19.2254	438.468	19.2398	408.399	27.1103	533.063
1535	0.99231	403.193	19.2466	438.819	19.308	408.55	27.2698	533.324
1536	1.16362	403.028	20.1084	437.973	19.3102	405.934	27.2049	533.614
1537	0.97782	403.749	20.2312	437.795	19.5704	405.189	27.4128	533.893
1538	1.0488	407.967	20.0562	440.564	19.7822	406.718	27.4332	534.2
1539	1.04205	408.977	19.6163	439.01	19.512	405.123	27.4661	534.516
1540	1.06738	408.637	19.4436	441.533	19.5245	403.544	27.4571	534.843
1541	0.78406	410.506	18.8636	441.754	19.4356	403.941	27.26	535.186
1542	0.84838	411.709	19.2171	440.35	19.1173	403.926	27.1579	535.511
1543	1.1164	411.01	19.188	440.523	18.8867	404.697	27.1941	535.849
1544	0.85918	414.857	19.1979	438.422	18.456	405.014	27.1189	536.164
1545	0.9154	414.465	19.2616	437.26	18.1989	407.909	27.2934	536.483
1546	1.00723	415.136	19.2514	436.937	18.2861	408.859	27.4539	536.816
1547	1.11688	413.61	18.7161	436.358	18.4294	409.093	27.3436	537.141
1548	0.9847	413.65	18.5773	436.462	18.2041	410.564	27.541	537.443
1549	1.09446	412.713	18.6828	436.503	18.1415	412.462	27.6336	537.738
1550	1.05608	414.599	18.6498	436.241	18.4181	414.888	27.7721	538.006
1551	1.06719	415.006	18.7292	433.934	18.595	417.155	27.7184	538.294
1552	1.01412	418.038	18.2472	434.192	18.857	418.734	27.4218	538.54
1553	1.14496	418.124	17.8539	434.893	19.155	418.896	27.3258	538.778
1554	1.04411	418.866	18.1235	432.374	19.4607	421.842	27.3413	538.986
1555	1.53111	416.542	18.1284	433.247	19.3736	423.435	27.0999	539.195
1556	1.07847	416.849	18.1666	433.998	19.515	420.156	26.7043	539.408
1557	0.91817	417.845	18.362	433.551	19.65	422.691	26.6561	539.592
1558	0.96554	418.316	18.9221	434.731	19.3845	422.651	26.5257	539.763
1559	1.0037	416.997	19.0325	433.429	19.2032	422.43	26.4881	539.934
1560	0.9566	415.994	19.6891	431.596	19.277	423.713	26.6387	540.115
1561	1.02422	415.012	20.0635	430.776	19.1382	421.567	26.5393	540.307
1562	1.13642	413.262	19.4467	429.524	19.0144	422.914	26.6259	540.482
1563	0.9522	410.318	19.3445	428.339	18.9184	426.65	26.5352	540.638
1564	0.84472	410.639	19.01	426.385	18.8728	425.605	26.3562	540.787
1565	0.84412	411.112	18.7672	426.852	19.0224	423.967	26.4289	540.936
1566	1.13253	409.518	18.7104	426.793	19.3348	427.234	26.4305	541.105
1567	1.08778	408.957	18.4733	423.637	19.4852	425.32	26.1508	541.268
1568	1.12584	407.077	18.6512	422.206	19.3111	423.42	26.0866	541.432
1569	0.92894	408.194	18.4963	421.918	19.2499	423.507	26.1951	541.578
1570	1.26409	404.351	18.9178	422.597	19.4697	421.891	26.3706	541.718
1571	0.95916	403.217	19.1243	423.201	19.1568	421.374	26.4002	541.834
1572	0.93384	404.288	19.325	422.263	19.3457	424.312	26.5577	541.938
1573	1.00242	401.233	19.5411	421.361	19.4868	423.886	26.7225	542.029
1574	0.72084	399.481	20.0796	421.183	19.6867	426.887	26.8491	542.139
1575	0.95849	400.634	20.1044	420.589	19.5761	430.27	26.6261	542.251
1576	0.87638	399.284	19.7099	421.213	19.5105	431.966	26.4747	542.375
1577	0.94807	401.264	19.5698	421.728	19.2466	435.303	26.5488	542.495
1578	0.99823	402.03	19.5983	420.758	19.0817	433.349	26.6069	542.619
1579	0.73416	397.754	19.6919	421.383	19.1974	433.663	26.6623	542.725
1580	0.93088	397.601	20.217	419.926	19.2488	433.862	26.9394	542.829
1581	0.85233	396.972	20.2747	421.018	19.3917	434.292	27.1493	542.944
1582	1.13276	395.347	20.7995	421.693	19.3983	434.492	27.2494	543.042
1583	1.07424	393.16	20.5796	420.918	19.4791	436.087	27.3296	543.13
1584	1.21097	393.526	20.3678	421.772	19.557	437.053	27.4227	543.228
1585	1.05215	393.345	20.359	422.05	19.56	436.743	27.3963	543.318
1586	0.93163	390.918	20.5348	422.588	19.3604	436.519	27.258	543.39
1587	0.70882	391.302	20.2993	422.388	19.3062	438.351	27.464	543.452
1588	0.94209	391.629	20.1108	421.307	19.2156	442.346	27.5107	543.507
1589	0.99596	388.141	19.9094	421.881	19.1486	442.095	27.426	543.57
1590	0.93285	388.86	19.9799	422.259	19.6235	443.397	27.5614	543.625
1591	0.93442	386.135	19.945	423.041	19.6535	445.351	27.6242	543.678
1592	0.91339	385.315	20.0776	423.432	19.7829	447.087	27.6392	543.712
1593	1.06356	381.957	19.8433	425.892	19.7663	445.58	27.818	543.748
1594	1.0598	379.183	19.7094	427.385	19.7571	445.433	27.7686	543.779
1595	0.97457	376.985	19.3864	426.133	19.77	444.789	27.7126	543.809
1596	0.91034	377.155	19.1459	426.868	19.9164	443.744	27.7971	543.852
1597	0.888	375.635	18.7398	428.627	19.7252	442.767	27.666	543.877
1598	1.09033	375.026	18.6325	430.111	20.0271	442.158	27.52	543.894
1599	0.97043	374.763	18.2624	431.245	20.211	442.118	27.5419	543.948
1600	0.91359	372.755	18.1161	427.85	20.3068	442.117	27.0708	544.028
1601	1.12943	371.088	17.9656	427.252	20.3104	442.239	27.0542	544.095
1602	1.01815	369.652	17.4645	426.671	20.4219	441.132	26.7735	544.157
1603	1.04544	366.591	17.2878	426.669	20.342	438.878	26.6447	544.231
1604	1.06534	366.521	17.3684	428.333	19.9355	438.589	26.716	544.296
1605	1.01721	365.097	17.6589	429.431	19.8135	439.822	26.7707	544.373
1606	0.76324	365.787	17.3545	429.081	20.1318	438.765	26.7046	544.433
1607	0.87854	365.509	17.6778	429.87	20.1888	440.777	26.8377	544.528
1608	1.26335	365.874	17.615	431.258	19.8107	439.85	26.9542	544.609
1609	0.98637	367.436	17.223	432.174	19.6341	438.199	27.002	544.701
1610	1.20807	366.708	17.1268	432.523	19.9591	437.618	26.9927	544.818
1611	0.70143	367.212	16.5702	433.003	19.7762	435.631	26.8975	544.951
1612	0.91572	367.54	16.1289	434.553	19.5549	435.353	26.7955	545.061
1613	0.92379	366.93	16.285	435.15	19.5185	433.038	26.6493	545.192
1614	1.08038	368.186	15.9719	435.626	19.6659	433.584	26.6051	545.329
1615	1.25851	368.43	15.6424	436.136	19.8431	434.045	26.6299	545.468
1616	0.85193	367.961	15.5273	437.884	19.7207	435.55	26.4537	545.615
1617	0.99519	368.296	15.6189	440.207	19.5928	438.141	26.4843	545.781
1618	1.33649	368.297	15.918	439.592	19.9698	436.905	26.6881	545.948
1619	1.05048	368.189	16.2723	439.466	19.9583	438.485	26.7473	546.122
1620	0.88381	368.455	16.5205	441.273	20.4157	442.092	26.7303	546.322
1621	0.92471	368.579	16.7176	442.959	20.5398	440.933	26.7795	546.56
1622	0.86806	366.164	16.6392	444.639	20.5678	444.051	26.7736	546.787
1623	0.88272	365.203	16.9698	446.744	20.581	445.947	26.6738	547.014
1624	0.87826	366.503	16.9575	447.297	20.4544	450.318	26.737	547.23
1625	1.01185	366.562	16.7153	444.549	20.5971	449.655	26.7628	547.454
1626	0.98395	367.855	16.2032	446.105	20.5887	448.761	26.9596	547.67
1627	1.14674	367.966	16.4076	446.864	20.1404	449.644	27.0904	547.89
1628	0.82324	368.292	16.3308	447.861	19.9476	451.112	26.9804	548.124
1629	0.82891	370.771	16.4812	447.316	19.6123	449.763	26.9098	548.35
1630	0.96955	370.646	16.2184	446.852	19.5632	449.995	26.8344	548.581
1631	0.88733	372.833	16.1838	445.69	19.4744	450.205	26.4467	548.815
1632	0.91479	373.462	16.201	445.715	19.8684	449.098	26.422	549.057
1633	1.16693	373.534	16.1317	447.006	19.6704	452.117	26.3544	549.297
1634	0.76778	374.136	16.3584	447.634	19.4717	451.487	26.2496	549.547
1635	0.63202	374.245	17.0191	448.131	19.4448	449.038	26.257	549.804
1636	1.0924	376.556	16.9802	448.445	19.4359	450.138	26.3622	550.088
1637	0.90197	377.695	17.1124	448.905	19.6954	454.341	26.1857	550.347
1638	0.82156	379.356	17.0262	448.327	19.9688	455.083	26.0306	550.623
1639	0.90467	378.748	17.4362	447.798	20.1761	457.494	25.9274	550.88
1640	0.76153	378.138	17.4802	448.197	20.441	456.538	25.7586	551.136
1641	0.98541	379.708	17.4754	446.278	20.1321	455.924	25.6479	551.405
1642	1.06834	380.274	17.5366	446.39	19.5797	453.569	25.347	551.666
1643	0.97107	382.525	17.9239	448.173	19.649	453.726	25.3737	551.933
1644	0.74582	384.693	18.1595	448.424	19.8705	454.628	25.4174	552.18
1645	1.14912	383.827	17.7742	449.583	19.6953	454.135	25.4304	552.417
1646	0.98533	385.559	17.6828	450.052	19.935	452.215	25.5535	552.638
1647	1.14787	387.085	17.6752	450.809	19.9921	452.451	25.398	552.84
1648	0.94221	387.894	17.6648	451.943	19.9142	454.363	25.3229	553.022
1649	1.07602	389.245	17.8079	451.978	19.6597	455.21	25.1322	553.208
1650	0.83187	392.424	17.7569	452.769	19.763	454.352	25.074	553.387
1651	0.96091	391.174	17.8054	452.925	20.1439	454.838	25.2703	553.59
1652	1.00986	393.968	18.1982	453.505	20.4552	453.014	25.1044	553.764
1653	0.87262	392.48	18.3348	453.826	19.8117	450.858	25.2043	553.943
1654	0.90446	393.399	18.529	451.973	19.6529	452.415	25.2694	554.117
1655	0.95502	393.595	18.4837	453.026	19.663	451.716	24.8369	554.282
1656	0.79237	393.913	18.235	453.052	19.3948	451.835	24.5676	554.43
1657	0.77992	394.521	18.3056	451.143	19.3296	450.881	24.5898	554.548
1658	0.9791	394.447	17.7632	450.844	19.553	447.365	24.5439	554.669
1659	0.82487	394.45	17.7565	449.874	19.4572	447.663	24.6046	554.789
1660	0.9822	393.323	17.7426	451.361	19.5303	448.676	24.4415	554.902
1661	1.02435	392.992	17.5085	455.111	19.3627	449.091	24.4565	554.997
1662	0.91943	393.722	17.1566	456.433	19.4694	448.595	24.5267	555.068
1663	0.9702	395.933	16.7496	456.612	20.2506	448.48	24.7071	555.139
1664	0.80748	397.267	16.5744	455.808	20.597	447.95	24.6153	555.232
1665	0.94859	395.578	16.3162	458.532	20.6964	449.494	24.7462	555.337
1666	1.04808	395.569	16.3781	459.632	20.576	448.859	24.9112	555.436
1667	0.853	396.873	16.0829	460.009	20.5725	447.781	25.0294	555.511
1668	0.98284	395.7	15.8024	460.125	20.5969	446.933	25.2049	555.566
1669	0.72399	395.738	15.4768	460.341	20.4497	445.959	25.1646	555.59
1670	0.89528	394.574	15.1212	461.109	20.4734	444.711	25.3421	555.619
1671	0.9024	395.337	15.1073	460.274	20.5681	444.55	25.308	555.639
1672	1.2018	396.513	15.1442	459.153	20.2662	446.422	25.3541	555.675
1673	1.01473	394.871	14.8196	458.588	19.6439	445.964	25.6468	555.707
1674	0.80138	396.711	14.2274	458.905	19.5753	446.421	25.5122	555.738
1675	1.01427	398.404	14.0146	458.649	19.0797	446.926	25.5191	555.768
1676	1.23929	397.587	13.59	460.872	18.9433	447.504	25.544	555.797
1677	0.86777	399.214	13.8884	459.251	18.9384	449.505	25.505	555.811
1678	0.84209	398.222	14.129	459.692	18.9815	447.209	25.283	555.808
1679	0.80788	397.36	13.9686	458.44	19.1033	448.749	25.095	555.778
1680	0.88078	398.264	13.7717	461.134	19.339	447.687	25.0083	555.765
1681	1.09342	396.508	13.9149	462.703	19.7559	449.195	25.0246	555.741
1682	0.82539	393.937	14.1783	461.852	20.4288	448.132	25.1752	555.676
1683	0.86718	396.586	14.1776	460.425	21.0556	447.38	24.9792	555.602
1684	1.26758	396.573	14.4224	458.963	21.1663	447.22	25.0943	555.526
1685	0.62604	396.023	14.076	458.64	21.146	445.378	25.0494	555.43
1686	0.98658	394.289	13.6517	459.391	20.8286	446.69	25.1519	555.307
1687	0.84592	393.254	14.1892	458.875	21.0276	446.947	24.8973	555.186
1688	0.92165	393.645	14.3733	457.353	21.135	447.9	24.9941	555.055
1689	0.85881	392.042	14.3588	456.848	21.1473	447.952	24.7205	554.929
1690	1.0852	392.305	14.2531	456.925	21.0145	446.765	24.4956	554.788
1691	0.89591	391.104	14.5473	457.007	20.8104	448.775	24.4658	554.648
1692	0.65929	390.117	14.5609	456.905	20.7275	448.959	24.2476	554.506
1693	1.04983	389.719	14.8659	457.75	20.8916	448.676	24.3808	554.364
1694	1.02055	390.546	14.4462	455.668	20.969	447.473	24.3547	554.243
1695	1.02077	391.165	14.3634	454.042	20.647	445.694	24.2667	554.144
1696	0.98587	393.874	14.5181	452.232	21.2861	444.83	23.9514	554.036
1697	0.75273	392.682	14.5257	452.168	21.5115	445.209	23.7333	553.916
1698	0.86177	392.771	14.6425	452.13	21.6356	445.492	23.5922	553.802
1699	0.93081	391.86	14.5961	450.722	21.9642	446.695	23.5472	553.709
1700	0.93407	390.749	14.6135	449.847	22.2853	447.792	23.5294	553.594
1701	0.82435	391.25	15.0999	450.141	22.7348	447.684	23.3819	553.462
1702	1.06445	391.971	15.5904	450.206	23.5655	447.573	23.3179	553.338
1703	0.82704	395.239	15.413	450.644	23.3977	449.859	23.1254	553.223
1704	0.93911	396.714	15.3191	448.847	23.2717	451.394	23.0924	553.098
1705	0.79733	396.271	14.6959	449.246	22.6909	454.717	23.2251	552.967
1706	0.96199	397.356	15.0192	449.451	23.1032	454.893	23.3424	552.834
1707	0.79093	396.761	14.7804	449.296	24.2323	458.196	23.3202	552.719
1708	0.91109	398.513	14.9966	448.891	24.0218	455.787	23.344	552.576
1709	0.84411	398.267	15.2732	447.167	23.8505	455.839	23.2828	552.452
1710	0.99303	396.453	15.0458	446.587	24.128	455.9	23.2902	552.357
1711	0.99912	396.139	14.5279	445.688	24.686	458.908	23.5216	552.277
1712	0.94966	396.828	14.2606	444.951	25.8968	462.395	23.7231	552.21
1713	0.78566	395.786	13.9505	444.964	26.0519	463.608	23.7044	552.175
1714	0.79738	396.489	13.8686	444.186	26.0386	465.562	23.8109	552.145
1715	1.38413	397.078	14.0041	444.046	25.8397	466.593	23.6869	552.119
1716	0.86655	395.531	13.9461	442.554	26.7491	469.6	23.6703	552.108
1717	0.69922	395.752	13.3015	442.452	26.952	467.957	23.7931	552.093
1718	0.8879	397.153	13.4939	442.262	27.0968	468.023	23.8267	552.087
1719	1.0222	395.813	13.4398	443.486	27.6534	470.059	23.6973	552.092
1720	0.93998	395.043	13.8103	444.4	27.3581	470.301	23.664	552.119
1721	1.03012	393.563	13.9177	445.095	27.529	471.813	23.4407	552.154
1722	0.94844	393.11	13.7108	442.022	27.0555	474.951	23.5338	552.17
1723	0.94139	395.789	13.2902	443.088	25.9406	475.608	23.6329	552.208
1724	0.92171	397.754	13.4783	441.352	25.7336	475.143	23.3777	552.261
1725	0.99101	397.74	13.5014	438.947	25.249	476.453	23.4593	552.323
1726	0.82926	399.253	13.6581	438.481	24.7627	476.758	23.421	552.387
1727	0.67482	401.791	13.959	437.742	24.314	477.775	23.2215	552.449
1728	1.00633	402.56	13.9921	437.405	23.3564	475.884	23.228	552.526
1729	0.94117	401.649	13.7568	436.271	23.4498	475.954	22.9828	552.611
1730	1.05812	400.861	13.8741	435.292	23.9162	478.035	22.9849	552.71
1731	0.93158	400.533	14.1194	435.077	24.2047	480.934	22.9611	552.824
1732	0.79465	400.902	13.9707	435.512	24.1422	479.485	23.1654	552.958
1733	0.72659	401.216	13.9575	435.761	24.1754	481.865	23.0641	553.076
1734	0.78622	401.718	14.0264	435.566	24.8924	480.206	23.0577	553.189
1735	0.81432	401.534	13.6041	436.178	25.8489	480.276	22.9856	553.296
1736	0.90103	402.93	13.9531	437.732	28.0064	480.659	22.759	553.414
1737	1.03153	404.803	14.2431	438.056	27.9449	482.274	22.5175	553.521
1738	0.79178	405.606	14.098	436.88	28.8302	478.349	22.3979	553.653
1739	0.83089	406.207	13.5149	437.719	30.2372	477.673	22.2449	553.776
1740	0.96116	405.671	14.0998	436.623	30.864	474.515	22.3256	553.912
1741	1.09733	406.631	13.8228	436.958	31.196	478.446	22.3019	554.025
1742	1.09789	408.038	13.7478	437.948	30.5488	477.77	22.2412	554.117
1743	1.03021	408.473	13.5581	438.216	29.863	478.838	22.137	554.199
1744	0.79085	410.562	13.2094	438.532	29.9171	479.869	22.0383	554.269
1745	0.96674	411.136	13.4167	438.434	28.5208	477.637	22.0374	554.348
1746	0.71133	413.03	13.2213	438.591	27.4039	478.884	21.8293	554.432
1747	0.88606	413.41	13.4368	438.288	27.366	479.217	21.9584	554.502
1748	0.81599	412.503	13.7499	438.687	26.9084	479.731	22.0344	554.556
1749	0.69257	413.156	13.8061	438.886	26.6255	480.566	22.1959	554.614
1750	0.98521	411.761	13.9564	439.198	26.8159	481.464	22.1909	554.663
1751	0.8066	409.978	14.1662	439.218	26.1374	480.884	22.1279	554.731
1752	0.88718	412.57	14.1493	439.838	25.4901	480.534	22.1256	554.785
1753	0.91276	411.396	14.0401	441.525	25.4636	480.585	21.9921	554.844
1754	1.01673	410.197	13.9138	441.926	25.6121	480.687	22.1642	554.9
1755	0.76713	408.553	13.6922	442.611	25.7317	478.799	22.1746	554.946
1756	1.39415	409.196	14.2856	442.63	25.3112	478.702	22.1779	555.003
1757	0.90746	409.452	13.9579	442.965	24.9903	476.98	22.4139	555.054
1758	0.66218	408.23	13.8732	446.364	26.0116	478.116	22.6186	555.144
1759	0.78511	409.333	13.6827	447.488	27.0326	478.181	22.6362	555.238
1760	0.78057	413.554	13.2195	449.198	27.119	477.051	22.8411	555.327
1761	0.64666	413.621	13.1887	449.066	26.9604	475.117	22.8516	555.414
1762	0.72016	413.517	13.6122	447.288	26.4218	475.332	22.8271	555.51
1763	0.83591	412.625	13.7445	447.232	26.4018	476.569	22.6877	555.599
1764	0.98182	412.193	13.8924	447.663	26.1739	475.783	22.6503	555.688
1765	0.80314	411.701	13.4552	451.058	25.5838	474.555	22.465	555.762
1766	0.69331	411.655	13.1054	450.313	27.0301	471.354	22.8185	555.831
1767	1.02925	411.618	13.1443	450.109	27.3123	472.44	22.8629	555.898
1768	0.89555	413.162	13.2409	450.711	27.0063	472.565	22.7195	555.987
1769	0.89146	412.858	13.2322	451.436	27.1698	472.475	22.6398	556.087
1770	0.78201	412.793	13.5822	451.224	26.5687	472.789	22.7381	556.199
1771	1.04401	411.562	13.6173	451.874	25.2636	473.271	22.7198	556.298
1772	0.75724	411.918	13.6226	452.977	25.6668	473.399	22.7066	556.404
1773	0.98531	411.529	13.6258	454.876	25.2135	475.224	22.6957	556.507
1774	0.6959	413.274	13.7875	457.183	25.0813	474.503	22.5582	556.617
1775	0.82683	412.132	13.8863	457.454	25.2532	475.457	22.4803	556.719
1776	0.76888	411.235	14.094	457.642	25.4616	476.521	22.4297	556.816
1777	0.96721	411.628	14.004	456.302	26.3681	477.445	22.4655	556.899
1778	0.76909	410.764	13.9954	457.982	26.6428	475.096	22.1994	556.973
1779	1.04337	410.811	13.9376	458.828	26.8247	475.707	21.7968	557.048
1780	0.79097	409.456	13.9093	460.145	27.216	475.348	21.7675	557.143
1781	1.0396	410.085	13.9536	458.497	27.3797	475.897	21.718	557.213
1782	0.93992	411.707	13.6425	458.398	26.6795	474.166	21.4957	557.265
1783	0.9979	413.285	13.5869	458.682	26.3858	473.52	21.141	557.328
1784	1.01243	409.687	13.2255	459.855	25.9004	475.505	21.1154	557.399
1785	0.89606	411.105	13.2393	461.114	26.544	475.606	21.042	557.463
1786	0.80416	411.893	13.2397	463.269	27.0182	476.382	20.7769	557.531
1787	0.98134	411.012	13.1642	463.131	25.8965	477.159	20.7919	557.609
1788	0.69499	410.999	13.0053	464.44	24.8926	476.178	20.8211	557.689
1789	1.1383	411.704	12.6745	464.702	23.9497	475.344	20.621	557.767
1790	1.18133	412.307	13.0335	465.494	23.5706	475.934	20.5952	557.828
1791	0.97742	412.266	12.5357	467.636	23.2837	477.102	20.257	557.89
1792	0.87803	411.138	12.4475	467.969	23.0679	476.345	19.9829	557.947
1793	0.85764	412.827	12.3169	467.873	21.8711	474.965	19.9165	558.014
1794	1.03933	413.361	12.2076	469.566	21.4085	474.448	19.833	558.084
1795	0.93004	414.388	12.2277	469.655	21.8209	474.871	19.592	558.141
1796	0.98693	414.439	11.7463	469.732	21.9419	474.449	19.3866	558.186
1797	0.70772	412.793	11.7881	471.146	21.89	477.216	19.4089	558.253
1798	0.85758	414.943	11.4452	471.26	21.5801	477.415	19.2981	558.315
1799	0.83132	412.907	10.9535	469.818	21.5186	476.479	19.1788	558.382
1800	0.92237	412.959	10.6859	470.047	21.7993	475.025	18.9894	558.451
1801	0.66296	413.867	10.6064	471.572	21.49	473.586	18.9775	558.516
1802	1.26043	413.461	10.5437	471.842	21.1132	473.693	19.1584	558.599
1803	0.5687	413.979	10.4262	473.204	21.063	472.522	19.2757	558.69
1804	0.68909	411.786	10.2949	473.46	21.6242	472.595	19.5565	558.772
1805	1.31198	411.858	10.3497	476.133	21.2486	474.309	19.5947	558.846
1806	1.0159	413.353	10.4096	476.562	21.1475	472.092	19.6678	558.908
1807	0.93285	413.97	10.1964	475.691	20.2824	474.966	19.6653	558.983
1808	0.77912	413.967	10.3261	475.81	19.6193	472.305	19.5492	559.05
1809	0.62807	413.606	10.2624	476.159	19.0666	470.993	19.5814	559.158
1810	1.09571	413.808	10.1446	475.791	18.7231	470.666	19.489	559.261
1811	0.77062	415.08	10.3645	474.906	17.83	472.062	19.5259	559.349
1812	0.90839	413.825	10.3277	473.942	16.9006	470.766	19.9776	559.453
1813	0.98909	413.147	10.1066	472.758	16.5759	471.798	20.2233	559.551
1814	0.68664	413.052	10.0743	471.664	16.3259	472.055	20.3164	559.625
1815	0.75129	412.875	9.97643	472.248	16.6649	472.997	20.2532	559.711
1816	0.80508	411.658	10.3967	471.782	16.4255	471.992	20.6072	559.818
1817	0.82696	414.268	10.3235	472.414	16.1475	469.523	20.6385	559.928
1818	1.1094	414.695	10.1931	471.991	15.9944	470.635	20.7263	560.035
1819	0.85849	413.921	10.2321	471.992	16.4481	470.789	20.8693	560.154
1820	1.00162	413.96	10.1634	470.318	16.2939	470.919	21.1949	560.258
1821	1.20995	415.357	10.0051	470.095	16.1526	473.035	21.1048	560.345
1822	0.86038	415.893	9.88821	468.06	15.9497	471.49	21.2568	560.421
1823	0.78053	416.584	9.93801	468.459	15.7372	470.271	21.5016	560.495
1824	0.85728	414.431	10.0538	467.186	15.3211	470.515	21.5218	560.564
1825	0.76326	414.797	10.3251	467.2	14.445	470.892	21.4397	560.638
1826	0.86009	415.298	10.5948	467.065	13.6673	468.952	21.4736	560.711
1827	0.90591	415.336	10.7293	467.248	12.8904	469.078	21.3834	560.765
1828	1.13081	412.431	11.1351	468.436	12.3201	468.201	21.2595	560.823
1829	0.7738	412.596	11.3509	467.754	11.5716	468.874	21.2779	560.862
1830	0.82225	411.371	11.5075	468.18	10.9239	468.668	21.1069	560.886
1831	0.89954	412.348	11.7161	467.97	10.1562	468.276	21.0947	560.929
1832	0.93268	412.119	11.7312	467.861	9.59225	465.037	21.3666	560.975
1833	0.62937	412.358	11.7271	467.733	9.14024	468.78	21.5407	561.027
1834	0.8622	412.649	11.8287	467.16	8.96654	467.877	21.4262	561.09
1835	0.96137	413.057	11.9943	466.792	8.7194	468.931	21.345	561.155
1836	0.98357	412.245	11.8113	464.42	8.25889	466.998	21.2273	561.222
1837	0.86016	414.391	11.6615	463.313	8.2074	467.137	21.3554	561.282
1838	0.70068	414.693	11.9227	462.593	8.12501	467.692	21.2958	561.358
1839	0.80226	413.59	11.8849	462.869	7.95077	469.049	21.2323	561.422
1840	0.81532	413.323	12.0853	462.671	7.59353	468.748	21.1599	561.496
1841	0.67766	413.994	12.3456	462.666	7.34782	470.982	20.9185	561.585
1842	0.84959	415.725	12.3624	462.992	7.00656	467.856	20.9047	561.655
1843	0.65831	413.701	12.5607	463.413	6.99016	468.37	20.7693	561.731
1844	0.89299	414.074	12.4276	463.098	6.87751	469.319	20.6191	561.793
1845	0.76386	411.253	12.2749	461.485	6.60367	469.082	20.5302	561.863
1846	0.78158	410.234	12.3283	461.582	6.40692	469.619	20.5554	561.935
1847	0.78918	409.316	12.7475	461.798	6.64226	469.338	20.5786	562.004
1848	0.68291	407.976	12.4361	461.164	6.55671	470.441	20.6374	562.088
1849	0.92498	407.887	12.5737	462.111	6.44185	470.333	20.6944	562.168
1850	0.8876	408.444	12.9202	461.399	6.41551	466.912	20.7309	562.251
1851	0.79556	408.938	12.9641	460.865	6.27838	465.504	20.5406	562.334
1852	0.87061	410.953	12.8941	460.764	6.05307	465.471	20.4048	562.382
1853	0.58538	407.621	13.2755	462.16	5.82582	464.799	20.5107	562.443
1854	0.89491	405.419	13.2917	461.385	5.77975	463.472	20.5586	562.512
1855	0.91246	404.998	13.2974	461.651	5.65247	463.961	20.6013	562.574
1856	0.95346	406.047	13.0856	462.879	5.69203	463.706	20.7108	562.643
1857	1.15224	405.23	13.3146	465.53	5.74212	461.922	20.8739	562.702
1858	1.14211	406.719	13.1002	465.725	5.80815	462.504	20.7485	562.779
1859	0.65413	407.341	12.9962	463.568	5.76845	462.774	20.8136	562.841
1860	0.68838	406.115	12.8501	463.217	5.8662	465.137	20.7837	562.914
1861	0.7225	400.695	12.9459	462.73	5.88963	465.48	21.0896	562.989
1862	0.77121	400.995	13.0238	464.558	5.86671	466.883	21.204	563.064
1863	0.90763	400.615	12.8245	465.834	5.98168	468.185	21.059	563.132
1864	0.842	399.587	12.7975	466.641	5.97002	466.978	21.1321	563.2
1865	0.81449	400.203	12.5719	466.122	5.91634	467.315	21.3389	563.258
1866	0.6497	398.533	12.4147	465.008	5.9917	466.681	21.5472	563.322
1867	0.69889	398.226	11.9892	465.929	6.01164	467.915	21.5138	563.367
1868	0.92511	397.424	11.7721	465.357	5.98443	468.414	21.818	563.411
1869	0.71353	396.919	11.5238	464.138	5.9975	469.849	21.9683	563.43
1870	0.77637	395.818	11.6902	464.437	5.91432	472.778	22.0924	563.445
1871	0.68109	394.847	11.7746	465.085	5.78485	471.798	22.0095	563.447
1872	0.73346	396.098	11.7447	465.094	5.59815	471.056	22.122	563.451
1873	0.97293	396.02	11.6463	465.373	5.39467	472.178	22.0116	563.437
1874	0.74298	397.435	11.655	464.686	5.29591	473.092	22.0516	563.422
1875	0.76829	396.91	11.6171	463.339	5.28954	474.273	22.2896	563.397
1876	0.7377	396.467	11.438	466.759	5.23281	474.753	22.2731	563.354
1877	0.83041	396.275	11.1595	468.337	5.19145	475.022	22.2629	563.284
1878	0.66488	396.186	10.9558	468.715	5.1027	472.471	22.2307	563.211
1879	0.82118	395.15	10.5996	470.14	5.08519	473.392	22.3017	563.14
1880	0.72046	392.323	10.5058	469.556	5.07177	474.414	22.265	563.067
1881	0.96516	391.505	10.2956	470.702	4.98583	474.315	22.677	562.963
1882	0.77845	390.389	10.0083	470.004	4.89298	476.206	22.7744	562.852
1883	1.17047	388.961	10.025	471.853	4.74728	474.925	22.3897	562.761
1884	0.84214	388.078	9.72018	473.827	4.69879	474.639	22.4872	562.669
1885	0.924	388.311	9.77989	473.688	4.46212	473.813	22.7874	562.571
1886	0.76539	390.002	9.796	474.254	4.37714	473.652	22.8501	562.481
1887	0.94567	389.499	10.1015	471.822	4.56617	472.247	22.9771	562.4
1888	0.88894	390.238	10.6866	472.064	4.75836	472.141	22.9251	562.326
1889	0.69251	390.773	10.7206	472.643	4.96303	475.575	22.9289	562.235
1890	0.85374	388.434	11.0441	475.499	5.0852	479.227	22.7956	562.126
1891	0.70414	388.181	11.0977	475.358	5.19512	479.291	22.75	562.02
1892	0.87593	389.535	10.9031	472.185	5.31523	480.672	22.5649	561.922
1893	0.71214	389.9	11.0582	472.257	5.32761	480.888	22.4066	561.824
1894	0.67466	389.002	10.6706	472.243	5.32217	481.13	22.3283	561.71
1895	0.71817	388.789	10.4783	470.022	5.14426	481.89	22.2957	561.591
1896	0.60492	388.651	10.4818	470.665	5.1303	481.093	22.157	561.456
1897	1.03459	388.862	10.4891	472.94	5.20833	482.859	22.3641	561.332
1898	0.82172	389.716	9.98934	472.22	5.26392	480.298	22.3833	561.206
1899	0.97498	388.208	10.3724	472.227	5.22698	480.234	22.2657	561.082
1900	0.96584	389.317	10.5545	472.639	5.0441	479.177	22.2136	560.954
1901	0.87869	388.516	10.6172	474.182	4.85649	478.42	22.1528	560.834
1902	0.7406	388.909	10.7282	472.804	4.70039	480.77	22.3196	560.713
1903	1.10498	389.759	10.9232	472.611	4.49237	480.789	22.5271	560.586
1904	0.81763	389.887	10.5884	471.5	4.37226	482.162	22.4828	560.453
1905	0.70853	390.419	10.959	471.527	3.97596	482.14	22.2178	560.321
1906	0.95225	390.875	11.1698	468.956	4.15975	480.445	22.0889	560.212
1907	0.72974	389.54	11.4102	466.69	4.22413	481.11	22.1259	560.12
1908	0.68683	390.285	11.2504	465.531	4.42682	478.629	21.7631	560.012
1909	0.96598	388.582	11.47	464.066	4.70052	480.178	21.9677	559.926
1910	0.70489	389.064	11.8067	462.284	5.00054	481.933	21.9392	559.83
1911	0.91604	388.987	12.1112	461.594	5.22795	482.274	21.7683	559.744
1912	0.85025	387.603	12.2409	461.442	5.50522	484.702	21.7505	559.663
1913	0.77118	389.07	12.1851	461.937	5.59518	485.446	21.7507	559.574
1914	0.77765	389.684	12.5157	461.644	5.64785	483.967	21.6025	559.484
1915	0.80654	390.4	12.8052	462.322	5.70171	485.094	21.4545	559.409
1916	0.78796	389.745	12.6538	462.122	5.82796	484.222	21.3501	559.342
1917	0.76718	389.796	12.7236	462.621	5.93479	484.427	21.2763	559.257
1918	0.85532	389.473	12.5914	463.63	5.9143	486.31	21.4607	559.187
1919	0.99603	389.97	12.56	463.815	5.88918	486.056	21.3758	559.12
1920	0.88043	388.797	12.6701	463.819	5.80544	485.276	21.5326	559.024
1921	0.61978	389.706	12.2905	463.571	5.74053	485.891	21.5025	558.941
1922	0.84048	389.224	12.2148	462.704	5.63276	484.109	21.5052	558.86
1923	0.84508	389.557	12.0536	463.43	5.39635	483.873	21.3313	558.786
1924	0.88507	388.568	11.9701	463.335	5.07049	482.833	21.4165	558.716
1925	0.85531	390.74	11.6435	464.769	4.73074	482.518	21.4056	558.662
1926	0.89326	390.967	11.6329	463.733	4.67112	483.278	21.1443	558.608
1927	0.69886	390.434	11.6196	464.037	4.43396	482.88	21.0854	558.561
1928	0.72875	390.548	11.5402	463.851	4.55029	483.163	20.9884	558.54
1929	0.86206	390.961	11.5027	462.555	4.52977	483.561	21.0893	558.519
1930	0.72842	390.25	11.6117	462.523	4.58434	484.292	20.838	558.511
1931	0.91554	390.954	11.3573	461.289	4.58098	483.898	20.7634	558.526
1932	0.98935	390.006	11.496	462.915	4.57582	483.085	20.3502	558.537
1933	1.27565	391.175	11.3371	463.395	4.53103	484.922	20.0358	558.55
1934	0.91012	390.981	11.2399	462.228	4.45719	483.27	20.0299	558.561
1935	0.7014	391.472	11.6076	463.471	4.46116	484.018	19.6294	558.582
1936	0.83682	393.081	11.8044	462.726	4.45475	484.767	19.0809	558.612
1937	0.82898	393.005	11.8389	462.888	4.52218	487.047	18.7876	558.643
1938	0.89055	390.211	11.8834	462.618	4.32109	487.559	18.4306	558.671
1939	0.75275	389.467	11.532	462.312	4.33894	486.193	18.1115	558.673
1940	0.83118	390.819	11.2007	462.899	4.25744	485.065	17.7112	558.671
1941	0.73217	391.114	10.7647	462.416	4.35327	486.22	17.3464	558.661
1942	0.85235	390.91	10.4537	462.696	4.38018	484.219	17.1524	558.632
1943	0.57002	388.903	10.3454	462.517	4.46337	484.538	17.003	558.622
1944	0.78496	390.335	9.9508	461.618	4.57116	483.481	16.7805	558.626
1945	0.91611	390.855	10.186	461.897	4.7778	481.393	16.6839	558.63
1946	0.70252	394.448	10.2434	463.335	4.79309	480.473	16.4744	558.635
1947	0.71756	394.769	10.3897	463.455	4.91776	482.573	16.3745	558.631
1948	0.9857	394.008	10.3296	464.555	5.03259	483.813	15.9736	558.642
1949	0.83193	394.732	10.6014	466.319	5.24687	482.281	15.7439	558.656
1950	0.95876	394.304	10.5004	464.895	5.30088	481.498	15.6286	558.697
1951	0.72731	393.157	10.6135	466.121	5.38603	482.5	15.4202	558.745
1952	0.87577	394.397	10.7559	467.732	5.42648	484.535	15.1801	558.797
1953	0.97555	391.661	11.0495	468.634	5.4605	485.556	14.9899	558.868
1954	0.84013	392.334	10.9792	467.585	5.40014	484.63	14.7523	558.929
1955	0.75979	394.363	11.2895	468.431	5.31866	484.467	14.4172	558.977
1956	0.71565	392.585	11.2267	470.284	5.18573	483.631	14.3034	559.032
1957	0.89847	390.389	11.1303	470.602	5.1114	483.495	14.1035	559.082
1958	0.67584	390.058	11.1094	468.29	5.09888	486.113	13.728	559.135
1959	0.82714	389.046	11.2519	468.628	5.04362	487.479	13.692	559.164
1960	0.75859	387.822	11.4413	468.739	5.03095	488.329	13.3996	559.192
1961	0.67133	386.524	11.2663	469.431	5.37254	487.242	13.2437	559.21
1962	0.60593	389.594	11.227	471.899	5.6902	486.626	13.3203	559.226
1963	0.80584	389.337	11.3387	471.92	5.83826	485.65	13.2052	559.237
1964	0.98246	390.579	11.3642	470.864	5.53965	484.038	13.2065	559.258
1965	0.72267	390.449	11.5728	471.12	5.0249	484.795	13.3759	559.292
1966	1.14586	386.927	11.1974	471.967	6.1878	484.393	13.4342	559.335
1967	0.77363	387.265	11.1501	472.925	2.29762	486.812	13.5268	559.368
1968	0.74414	387.703	10.8753	472.406	2.04252	488.454	13.8344	559.4
1969	0.71184	386.909	10.9235	473.493	4.88583	490.366	13.8792	559.42
1970	0.86946	384.339	10.7911	473.655	7.59979	489.231	13.9053	559.435
1971	0.78736	386.497	10.3954	475.34	4.56975	488.121	13.8707	559.437
1972	0.87344	388.262	10.5054	475.518	7.03325	489.246	13.7866	559.445
1973	0.81899	386.802	10.4252	475.846	8.90611	491.194	13.7414	559.451
1974	0.86914	385.367	10.2193	477.225	10.3429	492.188	13.9708	559.463
1975	0.70869	385.072	10.1759	480.388	11.4305	490.651	13.9522	559.456
1976	0.72353	383.039	10.3932	482.118	12.3064	491.811	13.9767	559.433
1977	0.78289	381.338	10.0661	479.514	12.8183	491.123	14.0159	559.408
1978	1.21406	379.809	9.77881	479.114	12.525	491.528	13.9921	559.389
1979	0.74074	378.881	9.57798	479.485	12.2089	492.47	13.9364	559.376
1980	0.71552	378.628	9.46149	477.859	11.2966	492.122	13.8814	559.358
1981	0.71781	379.012	9.44149	477.765	10.2166	490.809	13.8216	559.339
1982	0.82276	378.725	9.35084	478.211	8.53657	491.961	13.7463	559.332
1983	0.95798	379.147	9.31018	479.267	6.45518	491.364	13.6684	559.332
1984	0.76255	378.563	9.43357	477.482	4.43986	493.526	13.684	559.315
1985	0.71519	377.653	9.10926	475.554	3.40315	495.681	13.7735	559.296
1986	0.79216	377.091	8.88025	475.801	3.3676	496.513	13.854	559.275
1987	0.78693	373.426	8.59473	474.993	2.30841	498.672	13.953	559.249
1988	0.58972	373.981	8.59786	475.856	2.82057	500.857	13.9272	559.213
1989	0.73063	375.52	8.48313	476.394	3.90226	500.785	13.9167	559.16
1990	0.84202	374.299	8.72964	475.757	4.29463	499.108	13.9455	559.106
1991	0.95731	374.898	8.977	472.82	4.92086	496.694	13.9564	559.072
1992	0.65709	373.637	9.2195	472.085	4.8853	495.11	14.076	559.042
1993	0.81283	371.972	9.5152	473.069	4.60151	493.72	14.0751	558.998
1994	1.15794	371.993	9.41706	472.661	4.4058	493.066	14.0542	558.934
1995	0.77241	371.536	9.47684	472.724	4.48472	493.55	14.0313	558.882
1996	0.84897	372.363	9.40204	472.948	4.62169	493.549	13.8573	558.841
1997	0.63479	371.65	9.56053	472.233	4.71064	493.79	13.7911	558.805
[truncated: 3,002 more rows]
