# Supplementary material for: Combining finite element and reinforcement learning methods to design superconducting coils of saturated iron-core superconducting fault current limiter in the DC power system
Source: PLoS One. 2023 Nov 29;18(11):e0294657. doi: 10.1371/journal.pone.0294657 (PMC10686446; doi:10.1371/journal.pone.0294657)
Supplement: S3 Table — (XLSX) [file pone.0294657.s003.xlsx]

## Sheet: Sheet1
Current (A)	Total coil voltage (V)	DPC 1 voltage (V)	DPC 2 voltage (V)	DPC 3 voltage (V)
0.24323	2.03357e-05	-1.11337e-05	-2.04313e-05	1.50813e-05
0.27374	2.05266e-05	-1.14473e-05	-2.02653e-05	1.45992e-05
0.24323	2.07169e-05	-1.17599e-05	-2.01e-05	1.4119e-05
0.27374	2.09068e-05	-1.20714e-05	-1.99353e-05	1.36406e-05
0.30426	2.10963e-05	-1.23817e-05	-1.97713e-05	1.31641e-05
0.27374	2.12852e-05	-1.2691e-05	-1.96078e-05	1.26894e-05
0.24323	2.14737e-05	-1.29992e-05	-1.9445e-05	1.22166e-05
0.24323	2.16617e-05	-1.33063e-05	-1.92829e-05	1.17456e-05
0.21271	2.18492e-05	-1.36123e-05	-1.91213e-05	1.12765e-05
0.21271	2.20362e-05	-1.39172e-05	-1.89604e-05	1.08092e-05
0.27374	2.22228e-05	-1.4221e-05	-1.88001e-05	1.03437e-05
0.21271	2.24089e-05	-1.45237e-05	-1.86404e-05	9.88007e-06
0.27374	2.25945e-05	-1.48253e-05	-1.84814e-05	9.4183e-06
0.21271	2.27796e-05	-1.51258e-05	-1.8323e-05	8.95837e-06
0.24323	2.29643e-05	-1.54253e-05	-1.81652e-05	8.50028e-06
0.27374	2.31484e-05	-1.57236e-05	-1.8008e-05	8.04404e-06
0.27374	2.33321e-05	-1.60209e-05	-1.78515e-05	7.58964e-06
0.27374	2.35154e-05	-1.6317e-05	-1.76956e-05	7.13709e-06
0.24323	2.36981e-05	-1.66121e-05	-1.75403e-05	6.68638e-06
0.24323	2.38804e-05	-1.6906e-05	-1.73857e-05	6.23751e-06
0.24323	2.40622e-05	-1.71989e-05	-1.72316e-05	5.79048e-06
0.18219	2.42435e-05	-1.74907e-05	-1.70782e-05	5.3453e-06
0.24323	2.44244e-05	-1.77813e-05	-1.69255e-05	4.90196e-06
0.21271	2.46047e-05	-1.80709e-05	-1.67733e-05	4.46047e-06
0.24323	2.47846e-05	-1.83594e-05	-1.66218e-05	4.02082e-06
0.27374	2.4964e-05	-1.86468e-05	-1.64709e-05	3.58301e-06
0.27374	2.5143e-05	-1.89331e-05	-1.63207e-05	3.14705e-06
0.24323	2.53214e-05	-1.92183e-05	-1.6171e-05	2.71293e-06
0.24323	2.54994e-05	-1.95024e-05	-1.6022e-05	2.28065e-06
0.21271	2.56769e-05	-1.97854e-05	-1.58737e-05	1.85022e-06
0.27374	2.58539e-05	-2.00674e-05	-1.57259e-05	1.42163e-06
0.27374	2.60305e-05	-2.03482e-05	-1.55788e-05	9.94884e-07
0.21271	2.62066e-05	-2.06279e-05	-1.54323e-05	5.69981e-07
0.21271	2.63822e-05	-2.09066e-05	-1.52864e-05	1.46923e-07
0.21271	2.65573e-05	-2.11841e-05	-1.51412e-05	-2.74292e-07
0.27374	2.6732e-05	-2.14606e-05	-1.49966e-05	-6.93664e-07
0.27374	2.69061e-05	-2.17359e-05	-1.48526e-05	-1.11119e-06
0.24323	2.70798e-05	-2.20102e-05	-1.47092e-05	-1.52688e-06
0.21271	2.7253e-05	-2.22834e-05	-1.45665e-05	-1.94072e-06
0.24323	2.74258e-05	-2.25555e-05	-1.44244e-05	-2.35271e-06
0.24323	2.75981e-05	-2.28264e-05	-1.42829e-05	-2.76287e-06
0.30426	2.77698e-05	-2.30963e-05	-1.41421e-05	-3.17118e-06
0.24323	2.79412e-05	-2.33651e-05	-1.40019e-05	-3.57765e-06
0.21271	2.8112e-05	-2.36328e-05	-1.38623e-05	-3.98227e-06
0.24323	2.82824e-05	-2.38994e-05	-1.37233e-05	-4.38505e-06
0.21271	2.84522e-05	-2.4165e-05	-1.3585e-05	-4.78598e-06
0.27374	2.86216e-05	-2.44294e-05	-1.34472e-05	-5.18508e-06
0.21271	2.87906e-05	-2.46927e-05	-1.33102e-05	-5.58233e-06
0.21271	2.8959e-05	-2.49549e-05	-1.31737e-05	-5.97773e-06
0.27374	2.9127e-05	-2.52161e-05	-1.30379e-05	-6.37129e-06
0.21271	2.92945e-05	-2.54761e-05	-1.29027e-05	-6.76301e-06
0.24323	2.94615e-05	-2.57351e-05	-1.27681e-05	-7.15289e-06
0.27374	2.96281e-05	-2.59929e-05	-1.26342e-05	-7.54092e-06
0.27374	2.97942e-05	-2.62497e-05	-1.25008e-05	-7.9271e-06
0.21271	2.99598e-05	-2.65054e-05	-1.23681e-05	-8.31145e-06
0.24323	3.01249e-05	-2.67599e-05	-1.22361e-05	-8.69395e-06
0.21271	3.02895e-05	-2.70134e-05	-1.21046e-05	-9.07461e-06
0.27374	3.04537e-05	-2.72658e-05	-1.19738e-05	-9.45342e-06
0.21271	3.06174e-05	-2.75171e-05	-1.18436e-05	-9.83039e-06
0.21271	3.07806e-05	-2.77673e-05	-1.17141e-05	-1.02055e-05
0.21271	3.09433e-05	-2.80164e-05	-1.15852e-05	-1.05788e-05
0.21271	3.11056e-05	-2.82644e-05	-1.14569e-05	-1.09502e-05
0.21271	3.12674e-05	-2.85113e-05	-1.13292e-05	-1.13198e-05
0.24323	3.14287e-05	-2.87571e-05	-1.12021e-05	-1.16876e-05
0.24323	3.15895e-05	-2.90019e-05	-1.10757e-05	-1.20535e-05
0.21271	3.17498e-05	-2.92455e-05	-1.09499e-05	-1.24176e-05
0.27374	3.19097e-05	-2.9488e-05	-1.08248e-05	-1.27798e-05
0.24323	3.20691e-05	-2.97295e-05	-1.07002e-05	-1.31402e-05
0.27374	3.2228e-05	-2.99698e-05	-1.05763e-05	-1.34987e-05
0.21271	3.23865e-05	-3.02091e-05	-1.0453e-05	-1.38554e-05
0.30426	3.25445e-05	-3.04472e-05	-1.03304e-05	-1.42102e-05
0.21271	3.2702e-05	-3.06843e-05	-1.02083e-05	-1.45632e-05
0.27374	3.2859e-05	-3.09203e-05	-1.00869e-05	-1.49144e-05
0.21271	3.30155e-05	-3.11552e-05	-9.96616e-06	-1.52637e-05
0.27374	3.31716e-05	-3.1389e-05	-9.84602e-06	-1.56112e-05
0.24323	3.33272e-05	-3.16216e-05	-9.7265e-06	-1.59568e-05
0.21271	3.34823e-05	-3.18532e-05	-9.6076e-06	-1.63006e-05
0.27374	3.36369e-05	-3.20837e-05	-9.48934e-06	-1.66425e-05
0.24323	3.37911e-05	-3.23132e-05	-9.3717e-06	-1.69826e-05
0.24323	3.39448e-05	-3.25415e-05	-9.25469e-06	-1.73209e-05
0.27374	3.4098e-05	-3.27687e-05	-9.13831e-06	-1.76573e-05
0.27374	3.42507e-05	-3.29948e-05	-9.02255e-06	-1.79919e-05
0.30426	3.44029e-05	-3.32199e-05	-8.90743e-06	-1.83246e-05
0.27374	3.45547e-05	-3.34438e-05	-8.79293e-06	-1.86555e-05
0.27374	3.4706e-05	-3.36666e-05	-8.67905e-06	-1.89845e-05
0.27374	3.48568e-05	-3.38884e-05	-8.56581e-06	-1.93117e-05
0.21271	3.50072e-05	-3.4109e-05	-8.45319e-06	-1.96371e-05
0.27374	3.51571e-05	-3.43286e-05	-8.3412e-06	-1.99606e-05
0.21271	3.53065e-05	-3.45471e-05	-8.22983e-06	-2.02822e-05
0.18219	3.54554e-05	-3.47645e-05	-8.1191e-06	-2.0602e-05
0.21271	3.56038e-05	-3.49807e-05	-8.00899e-06	-2.092e-05
0.27374	3.57518e-05	-3.51959e-05	-7.89951e-06	-2.12362e-05
0.24323	3.58993e-05	-3.541e-05	-7.79065e-06	-2.15504e-05
0.24323	3.60463e-05	-3.5623e-05	-7.68242e-06	-2.18629e-05
0.24323	3.61928e-05	-3.58349e-05	-7.57482e-06	-2.21735e-05
0.30426	3.63389e-05	-3.60457e-05	-7.46785e-06	-2.24823e-05
0.27374	3.64845e-05	-3.62554e-05	-7.36151e-06	-2.27892e-05
0.24323	3.66296e-05	-3.64641e-05	-7.25579e-06	-2.30942e-05
0.27374	3.67742e-05	-3.66716e-05	-7.1507e-06	-2.33975e-05
0.24323	3.69183e-05	-3.6878e-05	-7.04623e-06	-2.36989e-05
0.30426	3.7062e-05	-3.70834e-05	-6.9424e-06	-2.39984e-05
0.24323	3.72052e-05	-3.72876e-05	-6.83919e-06	-2.42961e-05
0.24323	3.73479e-05	-3.74908e-05	-6.73661e-06	-2.45919e-05
0.27374	3.74902e-05	-3.76928e-05	-6.63465e-06	-2.4886e-05
0.21271	3.7632e-05	-3.78938e-05	-6.53333e-06	-2.51781e-05
0.24323	3.77732e-05	-3.80937e-05	-6.43263e-06	-2.54684e-05
0.24323	3.79141e-05	-3.82924e-05	-6.33256e-06	-2.57569e-05
0.24323	3.80544e-05	-3.84901e-05	-6.23311e-06	-2.60436e-05
0.24323	3.81943e-05	-3.86867e-05	-6.13429e-06	-2.63283e-05
0.24323	3.83336e-05	-3.88822e-05	-6.0361e-06	-2.66113e-05
0.24323	3.84726e-05	-3.90766e-05	-5.93854e-06	-2.68924e-05
0.27374	3.8611e-05	-3.92699e-05	-5.84161e-06	-2.71717e-05
0.21271	3.8749e-05	-3.94621e-05	-5.7453e-06	-2.74491e-05
0.24323	3.88864e-05	-3.96532e-05	-5.64962e-06	-2.77247e-05
0.27374	3.90234e-05	-3.98433e-05	-5.55456e-06	-2.79984e-05
0.24323	3.916e-05	-4.00322e-05	-5.46014e-06	-2.82703e-05
0.27374	3.9296e-05	-4.022e-05	-5.36634e-06	-2.85403e-05
0.21271	3.94316e-05	-4.04068e-05	-5.27317e-06	-2.88085e-05
0.27374	3.95667e-05	-4.05924e-05	-5.18062e-06	-2.90749e-05
0.21271	3.97013e-05	-4.0777e-05	-5.08871e-06	-2.93394e-05
0.27374	3.98355e-05	-4.09604e-05	-4.99742e-06	-2.96021e-05
0.27374	3.99691e-05	-4.11428e-05	-4.90676e-06	-2.98629e-05
0.21271	4.01023e-05	-4.13241e-05	-4.81672e-06	-3.01219e-05
0.27374	4.0235e-05	-4.15042e-05	-4.72732e-06	-3.0379e-05
0.27374	4.03673e-05	-4.16833e-05	-4.63854e-06	-3.06343e-05
0.21271	4.0499e-05	-4.18613e-05	-4.55038e-06	-3.08877e-05
0.27374	4.06303e-05	-4.20382e-05	-4.46286e-06	-3.11394e-05
0.27374	4.07611e-05	-4.2214e-05	-4.37596e-06	-3.13891e-05
0.24323	4.08915e-05	-4.23887e-05	-4.28969e-06	-3.1637e-05
0.30426	4.10213e-05	-4.25623e-05	-4.20405e-06	-3.18831e-05
0.24323	4.11507e-05	-4.27348e-05	-4.11903e-06	-3.21274e-05
0.24323	4.12796e-05	-4.29063e-05	-4.03464e-06	-3.23697e-05
0.24323	4.1408e-05	-4.30766e-05	-3.95088e-06	-3.26103e-05
0.24323	4.1536e-05	-4.32458e-05	-3.86774e-06	-3.2849e-05
0.24323	4.16635e-05	-4.3414e-05	-3.78524e-06	-3.30859e-05
0.21271	4.17904e-05	-4.3581e-05	-3.70336e-06	-3.33209e-05
0.21271	4.1917e-05	-4.3747e-05	-3.62211e-06	-3.3554e-05
0.24323	4.2043e-05	-4.39118e-05	-3.54148e-06	-3.37854e-05
0.21271	4.21686e-05	-4.40756e-05	-3.46148e-06	-3.40149e-05
0.30426	4.22937e-05	-4.42383e-05	-3.38211e-06	-3.42425e-05
0.24323	4.24183e-05	-4.43999e-05	-3.30337e-06	-3.44683e-05
0.24323	4.25424e-05	-4.45603e-05	-3.22526e-06	-3.46923e-05
0.24323	4.26661e-05	-4.47197e-05	-3.14777e-06	-3.49144e-05
0.24323	4.27893e-05	-4.4878e-05	-3.07091e-06	-3.51346e-05
0.27374	4.2912e-05	-4.50352e-05	-2.99467e-06	-3.53531e-05
0.24323	4.30342e-05	-4.51913e-05	-2.91907e-06	-3.55696e-05
0.24323	4.3156e-05	-4.53463e-05	-2.84409e-06	-3.57844e-05
0.24323	4.32772e-05	-4.55003e-05	-2.76974e-06	-3.59973e-05
0.24323	4.33981e-05	-4.56531e-05	-2.69601e-06	-3.62083e-05
0.24323	4.35184e-05	-4.58048e-05	-2.62292e-06	-3.64175e-05
0.30426	4.36382e-05	-4.59555e-05	-2.55045e-06	-3.66249e-05
0.21271	4.37576e-05	-4.6105e-05	-2.47861e-06	-3.68304e-05
0.21271	4.38765e-05	-4.62534e-05	-2.40739e-06	-3.70341e-05
0.24323	4.39949e-05	-4.64008e-05	-2.3368e-06	-3.72359e-05
0.30426	4.41129e-05	-4.65471e-05	-2.26684e-06	-3.74359e-05
0.21271	4.42303e-05	-4.66922e-05	-2.19751e-06	-3.7634e-05
0.24323	4.43473e-05	-4.68363e-05	-2.12881e-06	-3.78303e-05
0.27374	4.44638e-05	-4.69793e-05	-2.06073e-06	-3.80248e-05
0.27374	4.45799e-05	-4.71212e-05	-1.99328e-06	-3.82174e-05
0.24323	4.46954e-05	-4.7262e-05	-1.92645e-06	-3.84082e-05
0.24323	4.48105e-05	-4.74016e-05	-1.86026e-06	-3.85971e-05
0.24323	4.49251e-05	-4.75403e-05	-1.79469e-06	-3.87842e-05
0.24323	4.50393e-05	-4.76778e-05	-1.72975e-06	-3.89694e-05
0.27374	4.51529e-05	-4.78142e-05	-1.66543e-06	-3.91528e-05
0.18219	4.52661e-05	-4.79495e-05	-1.60175e-06	-3.93344e-05
0.21271	4.53788e-05	-4.80837e-05	-1.53869e-06	-3.95141e-05
0.27374	4.5491e-05	-4.82169e-05	-1.47625e-06	-3.9692e-05
0.27374	4.56028e-05	-4.83489e-05	-1.41445e-06	-3.9868e-05
0.21271	4.5714e-05	-4.84798e-05	-1.35327e-06	-4.00422e-05
0.24323	4.58248e-05	-4.86097e-05	-1.29272e-06	-4.02145e-05
0.27374	4.59352e-05	-4.87384e-05	-1.2328e-06	-4.0385e-05
0.21271	4.6045e-05	-4.88661e-05	-1.1735e-06	-4.05536e-05
0.24323	4.61544e-05	-4.89927e-05	-1.11484e-06	-4.07205e-05
0.27374	4.62633e-05	-4.91181e-05	-1.0568e-06	-4.08854e-05
0.24323	4.63717e-05	-4.92425e-05	-9.99382e-07	-4.10485e-05
0.24323	4.64796e-05	-4.93658e-05	-9.42596e-07	-4.12098e-05
0.27374	4.65871e-05	-4.9488e-05	-8.86437e-07	-4.13692e-05
0.21271	4.6694e-05	-4.96091e-05	-8.30906e-07	-4.15268e-05
0.27374	4.68006e-05	-4.97291e-05	-7.76002e-07	-4.16826e-05
0.24323	4.69066e-05	-4.9848e-05	-7.21725e-07	-4.18365e-05
0.21271	4.70121e-05	-4.99658e-05	-6.68075e-07	-4.19885e-05
0.18219	4.71172e-05	-5.00825e-05	-6.15053e-07	-4.21387e-05
0.27374	4.72218e-05	-5.01982e-05	-5.62658e-07	-4.22871e-05
0.21271	4.73259e-05	-5.03127e-05	-5.10891e-07	-4.24336e-05
0.21271	4.74296e-05	-5.04261e-05	-4.59751e-07	-4.25783e-05
0.21271	4.75328e-05	-5.05385e-05	-4.09238e-07	-4.27211e-05
0.21271	4.76355e-05	-5.06497e-05	-3.59352e-07	-4.28621e-05
0.27374	4.77377e-05	-5.07599e-05	-3.10094e-07	-4.30013e-05
0.27374	4.78394e-05	-5.08689e-05	-2.61464e-07	-4.31386e-05
0.30426	4.79407e-05	-5.09769e-05	-2.1346e-07	-4.32741e-05
0.27374	4.80415e-05	-5.10838e-05	-1.66084e-07	-4.34077e-05
0.24323	4.81418e-05	-5.11896e-05	-1.19335e-07	-4.35395e-05
0.18219	4.82416e-05	-5.12943e-05	-7.32135e-08	-4.36694e-05
0.21271	4.8341e-05	-5.13978e-05	-2.77194e-08	-4.37975e-05
0.24323	4.84399e-05	-5.15003e-05	1.71475e-08	-4.39237e-05
0.21271	4.85383e-05	-5.16017e-05	6.1387e-08	-4.40481e-05
0.18219	4.86362e-05	-5.17021e-05	1.04999e-07	-4.41707e-05
0.27374	4.87337e-05	-5.18013e-05	1.47984e-07	-4.42914e-05
0.27374	4.88306e-05	-5.18994e-05	1.90341e-07	-4.44103e-05
0.27374	4.89271e-05	-5.19964e-05	2.32072e-07	-4.45273e-05
0.21271	4.90232e-05	-5.20924e-05	2.73175e-07	-4.46425e-05
0.24323	4.91187e-05	-5.21872e-05	3.1365e-07	-4.47558e-05
0.30426	4.92138e-05	-5.22809e-05	3.53498e-07	-4.48673e-05
0.21271	4.93084e-05	-5.23736e-05	3.92719e-07	-4.4977e-05
0.30426	4.94025e-05	-5.24652e-05	4.31313e-07	-4.50848e-05
0.24323	4.94961e-05	-5.25556e-05	4.69279e-07	-4.51908e-05
0.27374	4.95893e-05	-5.2645e-05	5.06618e-07	-4.52949e-05
0.24323	4.9682e-05	-5.27333e-05	5.43329e-07	-4.53972e-05
0.27374	4.97742e-05	-5.28204e-05	5.79413e-07	-4.54976e-05
0.27374	4.98659e-05	-5.29065e-05	6.1487e-07	-4.55962e-05
0.27374	4.99572e-05	-5.29915e-05	6.497e-07	-4.5693e-05
0.24323	5.0048e-05	-5.30754e-05	6.83902e-07	-4.57879e-05
0.30426	5.01383e-05	-5.31582e-05	7.17477e-07	-4.58809e-05
0.18219	5.02281e-05	-5.32399e-05	7.50424e-07	-4.59721e-05
0.24323	5.03175e-05	-5.33205e-05	7.82745e-07	-4.60615e-05
0.21271	5.04063e-05	-5.34001e-05	8.14438e-07	-4.6149e-05
0.24323	5.04947e-05	-5.34785e-05	8.45503e-07	-4.62347e-05
0.21271	5.05827e-05	-5.35558e-05	8.75941e-07	-4.63186e-05
0.21271	5.06701e-05	-5.36321e-05	9.05752e-07	-4.64006e-05
0.21271	5.07571e-05	-5.37072e-05	9.34936e-07	-4.64807e-05
0.24323	5.08436e-05	-5.37813e-05	9.63492e-07	-4.65591e-05
0.27374	5.09296e-05	-5.38542e-05	9.91421e-07	-4.66355e-05
0.27374	5.10151e-05	-5.39261e-05	1.01872e-06	-4.67102e-05
0.21271	5.11002e-05	-5.39969e-05	1.0454e-06	-4.67829e-05
0.24323	5.11848e-05	-5.40665e-05	1.07144e-06	-4.68539e-05
0.27374	5.12689e-05	-5.41351e-05	1.09686e-06	-4.6923e-05
0.21271	5.13525e-05	-5.42026e-05	1.12166e-06	-4.69902e-05
0.21271	5.14357e-05	-5.4269e-05	1.14582e-06	-4.70556e-05
0.24323	5.15184e-05	-5.43343e-05	1.16936e-06	-4.71192e-05
0.21271	5.16006e-05	-5.43985e-05	1.19227e-06	-4.71809e-05
0.24323	5.16823e-05	-5.44616e-05	1.21455e-06	-4.72408e-05
0.18219	5.17635e-05	-5.45236e-05	1.23621e-06	-4.72988e-05
0.21271	5.18443e-05	-5.45846e-05	1.25723e-06	-4.7355e-05
0.21271	5.19246e-05	-5.46444e-05	1.27764e-06	-4.74094e-05
0.21271	5.20044e-05	-5.47031e-05	1.29741e-06	-4.74619e-05
0.24323	5.20838e-05	-5.47608e-05	1.31656e-06	-4.75125e-05
0.27374	5.21627e-05	-5.48173e-05	1.33507e-06	-4.75614e-05
0.24323	5.2241e-05	-5.48728e-05	1.35297e-06	-4.76083e-05
0.24323	5.2319e-05	-5.49271e-05	1.37023e-06	-4.76535e-05
0.21271	5.23964e-05	-5.49804e-05	1.38687e-06	-4.76967e-05
0.24323	5.24734e-05	-5.50326e-05	1.40288e-06	-4.77382e-05
0.21271	5.25499e-05	-5.50836e-05	1.41826e-06	-4.77778e-05
0.30426	5.26259e-05	-5.51336e-05	1.43301e-06	-4.78155e-05
0.24323	5.27014e-05	-5.51825e-05	1.44714e-06	-4.78515e-05
0.27374	5.27765e-05	-5.52303e-05	1.46064e-06	-4.78855e-05
0.21271	5.2851e-05	-5.5277e-05	1.47352e-06	-4.79178e-05
0.21271	5.29251e-05	-5.53226e-05	1.48576e-06	-4.79481e-05
0.21271	5.29988e-05	-5.53671e-05	1.49738e-06	-4.79767e-05
0.24323	5.30719e-05	-5.54105e-05	1.50837e-06	-4.80034e-05
0.27374	5.31446e-05	-5.54529e-05	1.51873e-06	-4.80282e-05
0.21271	5.32168e-05	-5.54941e-05	1.52847e-06	-4.80512e-05
0.24323	5.38507e-05	-5.60695e-05	1.10432e-06	-4.81188e-05
0.24323	5.53925e-05	-5.61991e-05	2.05577e-06	-4.86446e-05
0.27374	5.50955e-05	-5.54214e-05	2.0936e-06	-4.91587e-05
0.27374	5.43422e-05	-5.60344e-05	1.67931e-06	-4.96611e-05
0.21271	5.40451e-05	-5.66537e-05	2.64067e-06	-4.96997e-05
0.24323	5.37251e-05	-5.58953e-05	2.67932e-06	-5.02151e-05
0.24323	5.29395e-05	-5.6491e-05	2.24765e-06	-5.07461e-05
0.21271	5.21583e-05	-5.66134e-05	2.27776e-06	-4.94577e-05
0.21271	5.09204e-05	-5.6724e-05	1.41249e-06	-5.00018e-05
0.15167	5.15119e-05	-5.77456e-05	9.50292e-08	-4.96394e-05
0.24323	5.20986e-05	-5.78509e-05	-7.69949e-07	-4.92834e-05
0.21271	5.12977e-05	-5.61169e-05	2.01155e-06	-4.84729e-05
0.21271	5.18653e-05	-5.57371e-05	3.41788e-06	-4.81206e-05
0.24323	5.15245e-05	-5.76433e-05	4.83368e-06	-4.86786e-05
0.30426	5.25523e-05	-5.68148e-05	7.16383e-06	-4.87728e-05
0.21271	5.40451e-05	-5.73587e-05	7.20532e-06	-4.84032e-05
0.24323	5.3717e-05	-5.56202e-05	7.23832e-06	-4.75697e-05
0.21271	5.20106e-05	-5.61402e-05	8.63825e-06	-4.76464e-05
0.27374	5.12118e-05	-5.66393e-05	8.22025e-06	-4.77293e-05
0.24323	5.13298e-05	-5.6665e-05	8.71686e-06	-4.68964e-05
0.24323	5.05392e-05	-5.66788e-05	8.74358e-06	-4.60605e-05
0.24323	5.02043e-05	-5.62375e-05	7.39565e-06	-4.61347e-05
0.24323	4.98643e-05	-5.71594e-05	6.03011e-06	-4.48226e-05
0.24323	5.04318e-05	-5.71648e-05	6.92704e-06	-4.48724e-05
0.24323	5.00815e-05	-5.58015e-05	8.26784e-06	-4.53802e-05
0.24323	4.92833e-05	-5.57922e-05	8.69545e-06	-4.72498e-05
0.27374	4.94017e-05	-5.66938e-05	8.21903e-06	-4.59165e-05
0.24323	4.99665e-05	-5.62266e-05	7.74332e-06	-4.50412e-05
0.15167	5.05352e-05	-5.62088e-05	7.7298e-06	-4.59978e-05
0.21271	5.1117e-05	-5.48222e-05	7.71694e-06	-4.74034e-05
0.21271	4.98683e-05	-5.57216e-05	7.24326e-06	-4.83268e-05
0.21271	4.99788e-05	-5.5252e-05	9.05951e-06	-4.92473e-05
0.27374	5.19184e-05	-5.38659e-05	9.51026e-06	-4.88092e-05
0.27374	5.15759e-05	-5.43042e-05	9.50032e-06	-4.74461e-05
0.27374	5.215e-05	-5.51918e-05	7.66341e-06	-4.74451e-05
0.27374	5.31889e-05	-5.60856e-05	5.81805e-06	-4.69983e-05
0.30426	5.33193e-05	-5.65335e-05	5.79189e-06	-4.60966e-05
0.30426	5.29929e-05	-5.60648e-05	6.23688e-06	-4.51919e-05
0.24323	5.35831e-05	-5.55933e-05	7.61458e-06	-4.70322e-05
0.27374	5.41683e-05	-5.60418e-05	7.63579e-06	-4.61396e-05
0.24323	5.52003e-05	-5.51306e-05	7.66679e-06	-4.66272e-05
0.18219	5.66973e-05	-5.46779e-05	8.1691e-06	-4.62078e-05
0.30426	5.59216e-05	-5.42314e-05	8.68123e-06	-4.57855e-05
0.27374	5.56019e-05	-5.47047e-05	8.2711e-06	-4.5812e-05
0.27374	5.57381e-05	-5.42706e-05	9.20971e-06	-4.62964e-05
0.24323	5.49568e-05	-5.47563e-05	7.84157e-06	-4.72481e-05
0.24323	5.55257e-05	-5.47867e-05	6.91738e-06	-4.68226e-05
0.24323	5.47162e-05	-5.52757e-05	5.99378e-06	-4.59332e-05
0.27374	5.43625e-05	-5.44048e-05	3.22468e-06	-4.50497e-05
0.21271	5.49164e-05	-5.35402e-05	3.17933e-06	-4.41723e-05
0.30426	5.41009e-05	-5.22019e-05	2.6819e-06	-4.32916e-05
0.24323	5.46537e-05	-5.22265e-05	2.64626e-06	-4.37726e-05
0.21271	5.52015e-05	-5.31708e-05	1.69699e-06	-4.28853e-05
0.24323	5.48316e-05	-5.36688e-05	2.5666e-06	-4.24649e-05
0.21271	5.53601e-05	-5.32592e-05	3.43647e-06	-4.15892e-05
0.24323	5.54136e-05	-5.23943e-05	3.3928e-06	-4.1162e-05
0.24323	5.40795e-05	-5.3815e-05	3.34035e-06	-4.11924e-05
0.27374	5.40865e-05	-5.34052e-05	6.4732e-06	-4.12285e-05
0.24323	5.454e-05	-5.3897e-05	7.77887e-06	-4.17221e-05
0.27374	5.4094e-05	-5.4829e-05	8.18046e-06	-4.17603e-05
0.18219	5.45646e-05	-5.48442e-05	8.58281e-06	-4.13431e-05
0.21271	5.41266e-05	-5.34995e-05	6.23513e-06	-4.04615e-05
0.21271	5.36926e-05	-5.3527e-05	6.62061e-06	-4.09321e-05
0.30426	5.37051e-05	-5.3099e-05	6.09284e-06	-4.1842e-05
0.24323	5.46251e-05	-5.31294e-05	5.1224e-06	-4.27394e-05
0.24323	5.46273e-05	-5.36181e-05	5.9894e-06	-4.27295e-05
0.21271	5.5528e-05	-5.45651e-05	5.02009e-06	-4.22825e-05
0.21271	5.45892e-05	-5.54908e-05	4.51282e-06	-4.27543e-05
0.24323	5.45398e-05	-5.50385e-05	4.92905e-06	-4.32227e-05
0.24323	5.40243e-05	-5.50447e-05	5.33669e-06	-4.32358e-05
0.27374	5.35129e-05	-5.5057e-05	7.08382e-06	-4.37157e-05
0.27374	5.43606e-05	-5.50846e-05	6.52412e-06	-4.32794e-05
0.24323	5.42906e-05	-5.55797e-05	6.41747e-06	-4.28306e-05
0.27374	5.46764e-05	-5.47059e-05	5.85e-06	-4.28304e-05
0.21271	5.45962e-05	-5.38291e-05	4.79429e-06	-4.19047e-05
0.24323	5.4511e-05	-5.24969e-05	3.71178e-06	-4.09665e-05
0.21271	5.48815e-05	-5.2989e-05	3.55279e-06	-4.00157e-05
0.18219	5.47953e-05	-5.25642e-05	3.4034e-06	-3.90612e-05
0.27374	5.47222e-05	-5.35205e-05	2.81124e-06	-3.94681e-05
0.18219	5.60358e-05	-5.26644e-05	2.68104e-06	-3.71323e-05
0.18219	5.55284e-05	-5.2728e-05	1.6374e-06	-3.75409e-05
0.24323	5.54859e-05	-5.28067e-05	5.94145e-07	-3.84158e-05
0.27374	5.40832e-05	-5.19958e-05	4.65093e-07	-3.79313e-05
0.21271	5.40399e-05	-5.11908e-05	1.24112e-06	-3.8817e-05
0.27374	5.44432e-05	-5.22007e-05	1.55603e-06	-3.92563e-05
0.27374	5.43806e-05	-5.22846e-05	1.8896e-06	-3.9701e-05
0.24323	5.4313e-05	-5.18947e-05	2.23274e-06	-3.92201e-05
0.24323	5.37976e-05	-5.28493e-05	1.20097e-06	-3.91875e-05
0.24323	5.23829e-05	-5.33392e-05	1.69618e-07	-3.77772e-05
0.24323	5.23546e-05	-5.3835e-05	-1.32289e-06	-3.81801e-05
0.27374	5.18876e-05	-5.25003e-05	-1.9104e-06	-3.67533e-05
0.21271	5.23371e-05	-5.34694e-05	-2.48857e-06	-3.71487e-05
0.24323	5.23297e-05	-5.3549e-05	-1.68207e-06	-3.61753e-05
0.27374	5.14136e-05	-5.31639e-05	-2.69399e-06	-3.56683e-05
0.27374	5.1414e-05	-5.14005e-05	-1.86885e-06	-3.60796e-05
0.27374	5.18608e-05	-5.19135e-05	-2.40062e-06	-3.6487e-05
0.21271	5.04681e-05	-5.19434e-05	-2.9322e-06	-3.73608e-05
0.24323	4.95401e-05	-5.10381e-05	-3.01123e-06	-3.6423e-05
0.21271	5.04501e-05	-5.01203e-05	-3.54248e-06	-3.50295e-05
0.27374	4.90777e-05	-5.01127e-05	-4.08272e-06	-3.50062e-05
0.27374	4.90826e-05	-5.01108e-05	-4.64111e-06	-3.63621e-05
0.21271	4.95519e-05	-5.10282e-05	-5.20857e-06	-3.58882e-05
0.24323	5.0025e-05	-5.19513e-05	-4.86211e-06	-3.53923e-05
0.21271	4.95892e-05	-5.24279e-05	-2.24455e-06	-3.53353e-05
0.24323	4.96089e-05	-5.47378e-05	-1.91601e-06	-3.52745e-05
0.27374	4.91805e-05	-5.47557e-05	-2.48281e-06	-3.47578e-05
0.27374	4.92167e-05	-5.42909e-05	-3.04022e-06	-3.51593e-05
0.24323	4.92474e-05	-5.33614e-05	-2.67438e-06	-3.46531e-05
0.24323	4.74474e-05	-5.33516e-05	-3.22216e-06	-3.50651e-05
0.27374	4.74854e-05	-5.28772e-05	-2.86492e-06	-3.50303e-05
0.27374	4.66142e-05	-5.23903e-05	-3.42131e-06	-3.501e-05
0.21271	4.61891e-05	-5.32662e-05	-3.06357e-06	-3.45429e-05
0.24323	4.57675e-05	-5.32343e-05	-2.24405e-06	-3.31588e-05
0.21271	4.48974e-05	-5.36606e-05	-3.70436e-06	-3.40488e-05
0.24323	4.44825e-05	-5.317e-05	-2.87513e-06	-3.26477e-05
0.24323	4.49652e-05	-5.31375e-05	-3.86427e-06	-3.35296e-05
0.27374	4.40686e-05	-5.35633e-05	-1.64997e-06	-3.30426e-05
0.27374	4.40879e-05	-5.44382e-05	-1.72456e-06	-3.25516e-05
0.18219	4.45713e-05	-5.43962e-05	-2.71261e-06	-3.25084e-05
0.21271	4.41544e-05	-5.3908e-05	-4.16184e-06	-3.15391e-05
0.21271	4.55661e-05	-5.20597e-05	-3.79215e-06	-3.01137e-05
0.21271	4.4704e-05	-5.15832e-05	-2.96981e-06	-3.05283e-05
0.21271	4.56796e-05	-5.15648e-05	-3.07013e-06	-3.09388e-05
0.21271	4.61977e-05	-5.20046e-05	-2.71772e-06	-3.08748e-05
0.21271	4.62492e-05	-5.28933e-05	-2.36493e-06	-3.12587e-05
0.27374	4.49124e-05	-5.2856e-05	-2.46411e-06	-3.11865e-05
0.21271	4.63076e-05	-5.2354e-05	-2.10136e-06	-3.06582e-05
0.27374	4.63418e-05	-5.27716e-05	-2.19967e-06	-3.05868e-05
0.24323	4.68402e-05	-5.22814e-05	-2.75903e-06	-3.09905e-05
0.21271	4.73421e-05	-5.13356e-05	-5.67158e-07	-3.00524e-05
0.27374	4.78474e-05	-5.17525e-05	-6.45747e-07	-3.09453e-05
0.21271	4.83562e-05	-5.17047e-05	-1.167e-06	-3.09211e-05
0.24323	4.88685e-05	-5.21151e-05	-1.68769e-06	-3.13447e-05
0.27374	4.89235e-05	-5.06947e-05	-2.66936e-06	-3.03901e-05
0.24323	4.85213e-05	-5.10984e-05	-2.26605e-06	-3.03443e-05
0.24323	4.90351e-05	-5.10465e-05	-3.68092e-06	-3.02944e-05
0.24323	4.72756e-05	-5.14618e-05	-3.2585e-06	-2.97975e-05
0.24323	4.73538e-05	-5.09691e-05	-2.36503e-06	-2.97484e-05
0.24323	4.78781e-05	-5.00209e-05	-1.91434e-06	-2.8321e-05
0.24323	4.74749e-05	-5.08967e-05	-4.17744e-06	-2.96373e-05
0.27374	4.84305e-05	-5.0394e-05	-3.21877e-06	-2.95755e-05
0.27374	4.75552e-05	-4.89742e-05	-2.71206e-06	-3.08835e-05
0.24323	4.80478e-05	-4.98307e-05	-3.771e-07	-2.99185e-05
0.24323	4.8092e-05	-5.06747e-05	-7.92314e-07	-3.03235e-05
0.24323	4.85914e-05	-5.19676e-05	-3.02152e-07	-3.07334e-05
0.24323	4.90852e-05	-5.23436e-05	-1.64826e-06	-3.02354e-05
0.24323	5.04952e-05	-5.13504e-05	-3.00297e-06	-2.92721e-05
0.24323	4.91709e-05	-4.99108e-05	-2.99097e-06	-2.83138e-05
0.30426	4.92145e-05	-5.07658e-05	-2.98767e-06	-2.96474e-05
0.27374	4.92617e-05	-5.11743e-05	-2.53157e-06	-2.96027e-05
0.27374	4.93215e-05	-5.11272e-05	-1.62263e-06	-2.90837e-05
0.21271	5.02974e-05	-4.97108e-05	-7.22277e-07	-2.99255e-05
0.27374	4.89908e-05	-5.05891e-05	-2.56301e-06	-3.03112e-05
0.24323	4.9513e-05	-4.96549e-05	-2.10487e-06	-2.97889e-05
0.30426	4.9596e-05	-5.10152e-05	-2.55102e-06	-3.02028e-05
0.27374	4.92308e-05	-5.00926e-05	-2.07369e-06	-3.01698e-05
0.24323	5.06853e-05	-5.05509e-05	-2.96215e-06	-3.01327e-05
0.24323	5.12216e-05	-5.10151e-05	-3.39781e-06	-3.01006e-05
0.24323	5.13098e-05	-5.05713e-05	-4.74698e-06	-2.96307e-05
0.21271	5.14107e-05	-4.9672e-05	-4.25897e-06	-3.00788e-05
0.27374	5.19761e-05	-5.01262e-05	-3.30001e-06	-2.96098e-05
0.24323	5.20844e-05	-5.05771e-05	-2.33156e-06	-2.91367e-05
0.24323	5.26481e-05	-5.10247e-05	-9.10265e-07	-2.91113e-05
0.21271	5.32154e-05	-5.19031e-05	-1.32531e-06	-2.95429e-05
0.24323	5.33075e-05	-5.1394e-05	-1.27833e-06	-2.95092e-05
0.30426	5.38368e-05	-5.13614e-05	-7.69306e-07	-2.99325e-05
0.24323	5.48217e-05	-5.09006e-05	-1.17362e-06	-2.94478e-05
0.27374	5.48887e-05	-5.04457e-05	-1.11589e-06	-3.12552e-05
0.30426	5.49504e-05	-5.04489e-05	-1.03939e-06	-3.03286e-05
0.18219	5.5016e-05	-5.09102e-05	-1.39651e-06	-3.0763e-05
0.24323	5.50763e-05	-5.09069e-05	-1.74402e-06	-3.02803e-05
0.21271	5.55923e-05	-5.13526e-05	-2.57083e-06	-2.93325e-05
0.27374	5.65639e-05	-4.99585e-05	-3.41549e-06	-2.88235e-05
0.21271	5.66086e-05	-4.90043e-05	-4.71223e-06	-2.83011e-05
0.24323	5.61964e-05	-4.80375e-05	-5.54726e-06	-2.82265e-05
0.21271	5.6249e-05	-4.93561e-05	-5.45915e-06	-2.86088e-05
0.21271	5.49503e-05	-4.97668e-05	-5.8233e-06	-2.8544e-05
0.24323	5.54897e-05	-5.01741e-05	-6.63975e-06	-2.75712e-05
0.24323	5.51113e-05	-4.96735e-05	-6.99467e-06	-2.66033e-05
0.21271	5.42849e-05	-5.00925e-05	-6.87898e-06	-2.79181e-05
0.24323	5.48357e-05	-5.00558e-05	-6.27444e-06	-2.87859e-05
0.24323	5.40169e-05	-5.00159e-05	-5.65163e-06	-2.92067e-05
0.18219	5.41235e-05	-5.04158e-05	-4.14225e-06	-2.91624e-05
0.24323	5.51555e-05	-4.98805e-05	-5.40174e-06	-2.9114e-05
0.30426	5.52696e-05	-5.02466e-05	-7.60244e-06	-2.81576e-05
0.24323	5.62909e-05	-5.0157e-05	-8.91673e-06	-2.90322e-05
0.24323	5.63853e-05	-4.87073e-05	-9.31736e-06	-2.85377e-05
0.24323	5.55527e-05	-4.86476e-05	-7.89047e-06	-2.89612e-05
0.24323	5.4733e-05	-4.95257e-05	-7.38677e-06	-2.98508e-05
0.21271	5.52905e-05	-4.99663e-05	-7.33558e-06	-2.98233e-05
0.24323	5.40265e-05	-4.99515e-05	-7.72778e-06	-3.02529e-05
0.18219	5.50431e-05	-4.99333e-05	-8.11103e-06	-3.02357e-05
0.27374	5.51326e-05	-4.94596e-05	-8.92862e-06	-3.02327e-05
0.24323	5.56867e-05	-4.85212e-05	-7.90957e-06	-3.02531e-05
0.27374	5.5341e-05	-4.80226e-05	-8.27525e-06	-2.98175e-05
0.21271	5.40773e-05	-4.88866e-05	-8.1979e-06	-2.93688e-05
0.24323	5.32689e-05	-4.88336e-05	-8.12079e-06	-2.93589e-05
0.27374	5.42802e-05	-4.78635e-05	-8.04391e-06	-3.07099e-05
0.30426	5.43643e-05	-4.82651e-05	-8.88116e-06	-2.9327e-05
0.30426	5.53646e-05	-4.82202e-05	-9.26634e-06	-2.97752e-05
0.27374	5.45433e-05	-4.77288e-05	-8.73797e-06	-2.97584e-05
0.21271	5.41682e-05	-4.76953e-05	-9.09644e-06	-3.11024e-05
0.33478	5.5622e-05	-4.76585e-05	-8.07985e-06	-3.19997e-05
0.27374	5.48024e-05	-4.80614e-05	-9.82346e-06	-3.29023e-05
0.27374	5.39774e-05	-4.70676e-05	-8.82581e-06	-3.33492e-05
0.24323	5.31467e-05	-4.8341e-05	-1.05519e-05	-3.33404e-05
0.21271	5.27622e-05	-4.73404e-05	-1.0894e-05	-3.425e-05
0.24323	5.28237e-05	-4.8173e-05	-1.07752e-05	-3.4252e-05
0.24323	5.33404e-05	-4.80794e-05	-1.15707e-05	-3.38075e-05
0.21271	5.43123e-05	-4.66073e-05	-1.053e-05	-3.29075e-05
0.30426	5.43751e-05	-4.69684e-05	-1.08469e-05	-3.29166e-05
0.18219	5.44323e-05	-4.73352e-05	-1.0712e-05	-3.29402e-05
0.24323	5.44931e-05	-4.86123e-05	-1.19531e-05	-3.34484e-05
0.27374	5.41147e-05	-4.94248e-05	-1.13761e-05	-3.30673e-05
0.24323	5.3279e-05	-4.97726e-05	-1.26368e-05	-3.22395e-05
0.27374	5.24284e-05	-4.91945e-05	-1.20795e-05	-3.1869e-05
0.24323	5.29365e-05	-4.95086e-05	-1.42828e-05	-3.14946e-05
0.24323	5.29871e-05	-4.75216e-05	-1.19267e-05	-3.11162e-05
0.27374	5.16585e-05	-4.78202e-05	-1.04943e-05	-3.1647e-05
0.27374	5.2601e-05	-4.85952e-05	-9.53309e-06	-3.12608e-05
0.30426	5.17216e-05	-5.03081e-05	-1.04094e-05	-3.22447e-05
0.21271	5.13064e-05	-5.06519e-05	-1.12953e-05	-3.41469e-05
0.21271	5.18162e-05	-5.05222e-05	-1.08157e-05	-3.46713e-05
0.24323	5.09648e-05	-5.1285e-05	-1.07891e-05	-3.51829e-05
0.21271	5.05775e-05	-5.06697e-05	-1.03017e-05	-3.47687e-05
0.24323	5.15578e-05	-5.05128e-05	-1.07105e-05	-3.61859e-05
0.24323	5.20713e-05	-4.99098e-05	-1.06401e-05	-3.67048e-05
0.21271	5.16663e-05	-4.97835e-05	-1.05613e-05	-3.67773e-05
0.24323	5.12646e-05	-5.05769e-05	-1.00308e-05	-3.54813e-05
0.21271	4.99535e-05	-5.04629e-05	-1.13468e-05	-3.46244e-05
0.27374	5.1826e-05	-5.0355e-05	-1.08449e-05	-3.42158e-05
0.24323	5.18582e-05	-5.02442e-05	-1.03529e-05	-3.42554e-05
0.30426	5.18846e-05	-4.96691e-05	-9.85228e-06	-3.33782e-05
0.21271	5.2366e-05	-5.13799e-05	-9.78645e-06	-3.29582e-05
0.21271	5.23898e-05	-5.2165e-05	-1.06169e-05	-3.38993e-05
0.21271	5.33294e-05	-5.11016e-05	-9.62019e-06	-3.39236e-05
0.24323	5.24563e-05	-5.09309e-05	-8.6241e-06	-3.48663e-05
0.30426	5.24991e-05	-5.02778e-05	-8.5242e-06	-3.53532e-05
0.21271	5.34486e-05	-5.05264e-05	-1.0705e-05	-3.53845e-05
0.24323	5.34889e-05	-5.0329e-05	-1.05972e-05	-3.49602e-05
0.27374	5.30808e-05	-5.0147e-05	-1.1404e-05	-3.59061e-05
0.21271	5.31277e-05	-5.08759e-05	-1.22207e-05	-3.59355e-05
0.27374	5.31689e-05	-5.06792e-05	-1.30383e-05	-3.55001e-05
0.21271	5.41168e-05	-5.13844e-05	-1.33953e-05	-3.59831e-05
0.21271	5.59717e-05	-5.02594e-05	-1.37533e-05	-3.55769e-05
0.24323	5.64566e-05	-5.05069e-05	-1.36416e-05	-3.42721e-05
0.27374	5.64842e-05	-5.02993e-05	-1.35036e-05	-3.47896e-05
0.21271	5.60454e-05	-4.96276e-05	-1.28868e-05	-3.48422e-05
0.21271	5.55919e-05	-4.80303e-05	-1.36646e-05	-3.3969e-05
0.21271	5.55936e-05	-4.73348e-05	-1.44617e-05	-3.35529e-05
0.24323	5.55989e-05	-4.7541e-05	-1.43278e-05	-3.35941e-05
0.27374	5.51467e-05	-4.77443e-05	-1.37244e-05	-3.36223e-05
0.30426	5.51498e-05	-4.7963e-05	-1.35744e-05	-3.36466e-05
0.24323	5.51563e-05	-4.77357e-05	-1.38962e-05	-3.5041e-05
0.24323	5.56181e-05	-4.70534e-05	-1.4219e-05	-3.46058e-05
0.21271	5.60833e-05	-4.63683e-05	-1.36109e-05	-3.60018e-05
0.24323	5.60821e-05	-4.61326e-05	-1.3438e-05	-3.46642e-05
0.27374	5.6527e-05	-4.59122e-05	-1.3248e-05	-3.4245e-05
0.27374	5.69847e-05	-4.61596e-05	-1.44162e-05	-3.42921e-05
0.21271	5.6985e-05	-4.59609e-05	-1.37397e-05	-3.38925e-05
0.27374	5.65281e-05	-4.66823e-05	-1.39599e-05	-3.21241e-05
0.24323	5.69783e-05	-4.60258e-05	-1.41814e-05	-3.21777e-05
0.24323	5.78747e-05	-4.67416e-05	-1.3047e-05	-3.13051e-05
0.21271	5.92175e-05	-4.74639e-05	-1.32892e-05	-3.17843e-05
0.21271	5.91814e-05	-4.72607e-05	-1.16957e-05	-3.08945e-05
0.24323	6.05226e-05	-4.79594e-05	-1.14513e-05	-2.95577e-05
0.24323	6.05033e-05	-4.68372e-05	-1.16513e-05	-3.00609e-05
0.21271	6.00271e-05	-4.70876e-05	-1.23323e-05	-3.0108e-05
0.21271	6.00155e-05	-4.55079e-05	-1.03092e-05	-3.10638e-05
0.24323	6.00169e-05	-4.48392e-05	-1.05947e-05	-3.11117e-05
0.30426	6.13866e-05	-4.55429e-05	-1.08905e-05	-3.07126e-05
0.27374	6.22993e-05	-4.67144e-05	-1.02735e-05	-3.03275e-05
0.24323	6.23035e-05	-4.69879e-05	-1.01192e-05	-2.99565e-05
0.24323	6.09382e-05	-4.63543e-05	-9.05204e-06	-3.05125e-05
0.21271	6.09321e-05	-4.61704e-05	-8.43832e-06	-2.97084e-05
0.24323	6.22852e-05	-4.55134e-05	-8.7395e-06	-3.0265e-05
0.24323	6.18171e-05	-4.48447e-05	-8.57109e-06	-3.08082e-05
0.24323	6.13712e-05	-4.46348e-05	-8.38547e-06	-3.13472e-05
0.24323	6.04776e-05	-4.57974e-05	-8.65329e-06	-3.05172e-05
0.21271	6.1413e-05	-4.56005e-05	-7.55589e-06	-3.10569e-05
0.18219	6.19007e-05	-4.54193e-05	-8.2964e-06	-3.06795e-05
0.30426	6.05671e-05	-4.61494e-05	-5.86216e-06	-3.07588e-05
0.30426	6.015e-05	-4.55018e-05	-6.65024e-06	-2.9921e-05
0.33478	6.11012e-05	-4.53132e-05	-4.70673e-06	-3.04437e-05
0.24323	6.11254e-05	-4.51403e-05	-5.05333e-06	-3.05103e-05
0.27374	6.20389e-05	-4.54354e-05	-4.93928e-06	-3.05908e-05
0.27374	6.29382e-05	-4.43712e-05	-6.20148e-06	-3.06761e-05
0.27374	6.29198e-05	-4.33136e-05	-6.09837e-06	-3.0287e-05
0.27374	6.29054e-05	-4.27057e-05	-5.98711e-06	-3.12585e-05
0.24323	6.24434e-05	-4.30088e-05	-6.32919e-06	-3.08609e-05
0.24323	6.24372e-05	-4.33185e-05	-6.67228e-06	-3.092e-05
0.21271	6.42603e-05	-4.31733e-05	-7.9303e-06	-3.0532e-05
0.24323	6.42623e-05	-4.25824e-05	-7.35256e-06	-3.10801e-05
0.21271	6.42502e-05	-4.24685e-05	-6.75768e-06	-3.25551e-05
0.27374	6.4685e-05	-4.14474e-05	-5.24087e-06	-3.26609e-05
0.24323	6.37506e-05	-4.13374e-05	-5.55281e-06	-3.41458e-05
0.18219	6.46364e-05	-4.03109e-05	-6.31813e-06	-3.42617e-05
0.24323	6.45956e-05	-4.11092e-05	-6.61391e-06	-3.34605e-05
0.18219	6.41072e-05	-4.0991e-05	-5.98777e-06	-3.35682e-05
0.24323	6.4093e-05	-4.13225e-05	-7.19963e-06	-3.45848e-05
0.21271	6.49956e-05	-4.16422e-05	-7.0555e-06	-3.51363e-05
0.27374	6.4059e-05	-4.19594e-05	-4.65974e-06	-3.61266e-05
0.33478	6.4021e-05	-4.18216e-05	-4.57252e-06	-3.61999e-05
0.27374	6.35263e-05	-4.12381e-05	-5.4002e-06	-3.62693e-05
0.30426	6.30358e-05	-4.11226e-05	-6.67222e-06	-3.63256e-05
0.27374	6.30102e-05	-4.00998e-05	-6.55178e-06	-3.6378e-05
0.27374	6.2537e-05	-3.9979e-05	-6.4234e-06	-3.59654e-05
0.24323	6.25196e-05	-3.98372e-05	-6.73947e-06	-3.41656e-05
0.24323	6.2958e-05	-4.05883e-05	-7.04764e-06	-3.41877e-05
0.27374	6.34096e-05	-4.08662e-05	-6.89556e-06	-3.42147e-05
0.24323	6.38745e-05	-4.02278e-05	-6.74474e-06	-3.42468e-05
0.21271	6.52562e-05	-4.00574e-05	-6.60429e-06	-3.29098e-05
0.27374	6.52688e-05	-3.99026e-05	-6.9266e-06	-3.33946e-05
0.21271	6.52855e-05	-3.79268e-05	-6.3272e-06	-3.25102e-05
0.24323	6.34814e-05	-3.86895e-05	-4.35365e-06	-3.30229e-05
0.24323	6.30458e-05	-3.85267e-05	-4.65226e-06	-3.21846e-05
0.24323	6.35177e-05	-3.83521e-05	-4.47227e-06	-3.27162e-05
0.21271	6.44456e-05	-3.90703e-05	-4.29343e-06	-3.28006e-05
0.27374	6.40043e-05	-3.88539e-05	-5.97089e-06	-3.33509e-05
0.27374	6.40188e-05	-3.77121e-05	-4.93531e-06	-3.30021e-05
0.30426	6.35767e-05	-3.8395e-05	-4.82397e-06	-3.35713e-05
0.24323	6.31296e-05	-3.86322e-05	-5.17536e-06	-3.41453e-05
0.30426	6.26866e-05	-3.88941e-05	-5.0665e-06	-3.51852e-05
0.24323	6.13442e-05	-3.96332e-05	-4.49738e-06	-3.48561e-05
0.21271	6.22919e-05	-3.9013e-05	-5.28665e-06	-3.58787e-05
0.24323	6.23309e-05	-3.88607e-05	-6.52048e-06	-3.6888e-05
0.27374	6.09914e-05	-3.91674e-05	-6.83269e-06	-3.60765e-05
0.21271	6.1002e-05	-3.80965e-05	-6.68483e-06	-3.71051e-05
0.27374	5.9634e-05	-3.79277e-05	-6.08602e-06	-3.76868e-05
0.27374	5.9625e-05	-3.77563e-05	-6.41163e-06	-3.78035e-05
0.24323	6.00716e-05	-3.75915e-05	-6.2863e-06	-3.70032e-05
0.21271	5.91668e-05	-3.83379e-05	-7.07629e-06	-3.71301e-05
0.27374	5.82657e-05	-3.81773e-05	-6.04001e-06	-3.68191e-05
0.24323	5.91936e-05	-3.84939e-05	-5.90994e-06	-3.83484e-05
0.24323	5.83183e-05	-3.79034e-05	-3.50113e-06	-3.80658e-05
0.21271	5.8811e-05	-3.95993e-05	-3.84438e-06	-3.87105e-05
0.27374	5.7925e-05	-3.99269e-05	-4.64131e-06	-3.89175e-05
0.27374	5.7946e-05	-4.1166e-05	-5.90111e-06	-3.91387e-05
0.24323	5.84226e-05	-3.82866e-05	-4.87309e-06	-4.0278e-05
0.21271	5.79993e-05	-3.81368e-05	-5.20363e-06	-3.95966e-05
0.33478	5.94049e-05	-3.79938e-05	-5.99712e-06	-4.02852e-05
0.24323	5.85373e-05	-3.78666e-05	-4.96433e-06	-4.05179e-05
0.21271	5.90469e-05	-3.86599e-05	-3.46235e-06	-4.07467e-05
0.21271	5.90994e-05	-3.946e-05	-1.95258e-06	-4.00585e-05
0.21271	6.05109e-05	-3.97964e-05	-1.81032e-06	-4.07403e-05
0.24323	6.05437e-05	-3.96601e-05	-1.19864e-06	-4.09663e-05
0.27374	6.01285e-05	-4.04262e-05	-5.60783e-07	-4.16584e-05
0.27374	5.97263e-05	-3.9815e-05	2.3561e-06	-4.14518e-05
0.21271	5.97705e-05	-4.01154e-05	1.13673e-06	-4.17114e-05
0.24323	6.02611e-05	-3.90568e-05	1.29173e-06	-4.15059e-05
0.21271	6.03038e-05	-3.84756e-05	7.02815e-08	-4.21912e-05
0.21271	5.98804e-05	-3.69875e-05	6.66357e-07	-4.19595e-05
0.21271	5.99034e-05	-3.68631e-05	1.2522e-06	-4.21849e-05
0.21271	5.99301e-05	-3.67364e-05	1.37547e-06	-4.24062e-05
0.27374	5.85872e-05	-3.75302e-05	1.49765e-06	-4.26326e-05
0.24323	5.95431e-05	-3.87922e-05	7.04875e-07	-4.2394e-05
0.21271	5.91475e-05	-3.86952e-05	8.33964e-07	-4.30734e-05
0.30426	6.01109e-05	-3.9528e-05	5.1864e-07	-4.2854e-05
0.21271	5.92438e-05	-3.90017e-05	1.58665e-06	-4.30916e-05
0.24323	5.83803e-05	-3.89348e-05	2.20117e-06	-4.33343e-05
0.21271	5.88849e-05	-3.79611e-05	4.17178e-06	-4.2669e-05
0.21271	5.84713e-05	-3.7899e-05	5.21844e-06	-4.38256e-05
0.21271	5.94167e-05	-3.87392e-05	5.35035e-06	-4.36041e-05
0.24323	6.03567e-05	-3.9125e-05	4.55839e-06	-4.42824e-05
0.24323	5.9927e-05	-3.90564e-05	4.20876e-06	-4.40345e-05
0.21271	5.99528e-05	-3.85243e-05	5.21534e-06	-4.42344e-05
0.24323	5.99824e-05	-3.84515e-05	6.23926e-06	-4.57952e-05
0.21271	6.04674e-05	-3.83948e-05	6.37583e-06	-4.59689e-05
0.21271	6.00436e-05	-3.65177e-05	6.97309e-06	-4.61295e-05
0.24323	6.00935e-05	-3.55429e-05	6.65567e-06	-4.58432e-05
0.27374	6.01472e-05	-3.50089e-05	5.43266e-06	-4.55621e-05
0.27374	5.92829e-05	-3.53771e-05	6.51626e-06	-4.52951e-05
0.18219	5.84222e-05	-3.57521e-05	5.78945e-06	-4.54942e-05
0.24323	5.84687e-05	-3.6143e-05	5.96649e-06	-4.52281e-05
0.27374	5.94223e-05	-3.65317e-05	5.67197e-06	-4.54099e-05
0.30426	5.99187e-05	-3.78318e-05	5.81976e-06	-4.51265e-05
0.27374	5.90453e-05	-3.63887e-05	4.59117e-06	-4.62038e-05
0.24323	5.86364e-05	-3.5857e-05	3.37976e-06	-4.63641e-05
0.24323	5.73276e-05	-3.44275e-05	3.55168e-06	-4.74424e-05
0.24323	5.73958e-05	-3.438e-05	5.10695e-06	-4.80556e-05
0.21271	5.74674e-05	-3.38868e-05	5.75636e-06	-4.86557e-05
0.21271	5.79943e-05	-3.3871e-05	6.41386e-06	-4.7896e-05
0.21271	5.80639e-05	-3.34095e-05	4.79018e-06	-4.66986e-05
0.21271	5.8137e-05	-3.33978e-05	4.54076e-06	-4.64101e-05
0.21271	5.77528e-05	-3.33928e-05	5.21316e-06	-4.61083e-05
0.21271	5.82846e-05	-3.29422e-05	4.97965e-06	-4.62633e-05
0.27374	5.78983e-05	-3.20459e-05	4.7632e-06	-4.68843e-05
0.27374	5.74972e-05	-3.25313e-05	4.57288e-06	-4.75103e-05
0.27374	5.75423e-05	-3.16481e-05	3.95628e-06	-4.76619e-05
0.24323	5.666e-05	-3.21466e-05	6.08916e-06	-4.68874e-05
0.30426	5.66754e-05	-3.21994e-05	6.39307e-06	-4.65787e-05
0.30426	5.62334e-05	-3.22495e-05	7.61881e-06	-4.62841e-05
0.24323	5.62373e-05	-3.22972e-05	8.85255e-06	-4.64554e-05
0.21271	5.57656e-05	-3.32651e-05	9.17137e-06	-4.79964e-05
0.24323	5.52971e-05	-3.28644e-05	9.48003e-06	-4.90905e-05
0.27374	5.4371e-05	-3.2009e-05	7.0186e-06	-4.92948e-05
0.24323	5.48035e-05	-3.20646e-05	6.36547e-06	-4.95132e-05
0.24323	5.523e-05	-3.12131e-05	6.64314e-06	-4.97366e-05
0.21271	5.51898e-05	-3.12908e-05	7.39924e-06	-4.8591e-05
0.24323	5.42312e-05	-3.22978e-05	8.15404e-06	-4.79023e-05
0.30426	5.41884e-05	-3.28591e-05	9.35085e-06	-4.72184e-05
0.21271	5.50524e-05	-3.52452e-05	9.62346e-06	-4.79133e-05
0.24323	5.54587e-05	-3.58015e-05	1.03473e-05	-4.81611e-05
0.24323	5.49466e-05	-3.68168e-05	1.06084e-05	-4.88656e-05
0.27374	5.57839e-05	-3.55593e-05	1.08685e-05	-4.8662e-05
0.24323	5.61546e-05	-3.47699e-05	1.02134e-05	-5.028e-05
0.27374	5.55979e-05	-3.44577e-05	1.13667e-05	-5.00679e-05
0.24323	5.45745e-05	-3.46227e-05	1.25098e-05	-4.98697e-05
0.30426	5.49279e-05	-3.52557e-05	1.04394e-05	-5.05803e-05
0.27374	5.48329e-05	-3.45294e-05	1.06571e-05	-5.03736e-05
0.24323	5.42711e-05	-3.42619e-05	1.04394e-05	-4.92587e-05
0.24323	5.41553e-05	-3.44442e-05	1.29712e-05	-4.90616e-05
0.21271	5.49554e-05	-3.55468e-05	1.22987e-05	-4.84173e-05
0.24323	5.48462e-05	-3.57513e-05	1.25298e-05	-4.91334e-05
0.18219	5.61139e-05	-3.59534e-05	1.32212e-05	-4.89229e-05
0.24323	5.69332e-05	-3.61348e-05	1.52777e-05	-4.87079e-05
0.24323	5.68435e-05	-3.63045e-05	1.59488e-05	-4.98442e-05
0.27374	5.62873e-05	-3.69332e-05	1.56867e-05	-4.96112e-05
0.24323	5.61681e-05	-3.80026e-05	1.54236e-05	-5.07568e-05
0.24323	5.55825e-05	-3.67625e-05	1.69964e-05	-5.09759e-05
0.21271	5.49912e-05	-3.68768e-05	1.67496e-05	-5.16516e-05
0.24323	5.4855e-05	-3.74318e-05	1.74157e-05	-5.1419e-05
0.33478	5.47223e-05	-3.66001e-05	1.67055e-05	-5.20951e-05
0.24323	5.50539e-05	-3.5775e-05	1.64558e-05	-5.13926e-05
0.21271	5.49281e-05	-3.58792e-05	1.75805e-05	-5.06949e-05
0.24323	5.52575e-05	-3.55286e-05	1.77994e-05	-5.09238e-05
0.27374	5.51477e-05	-3.56367e-05	1.75559e-05	-5.06963e-05
0.30426	5.68575e-05	-3.52899e-05	1.59268e-05	-5.182e-05
0.27374	5.67275e-05	-3.49404e-05	1.5672e-05	-5.0182e-05
0.24323	5.75138e-05	-3.54928e-05	1.68097e-05	-5.12693e-05
0.24323	5.73912e-05	-3.51105e-05	1.70505e-05	-5.1439e-05
0.18219	5.77149e-05	-3.51778e-05	1.68379e-05	-5.20561e-05
0.21271	5.75724e-05	-3.52516e-05	1.84428e-05	-5.17465e-05
0.21271	5.83371e-05	-3.53409e-05	1.82098e-05	-5.18934e-05
0.24323	5.77322e-05	-3.54366e-05	1.88896e-05	-5.06709e-05
0.27374	5.75828e-05	-3.50681e-05	1.81929e-05	-5.08177e-05
0.27374	5.83317e-05	-3.46969e-05	1.88705e-05	-5.18819e-05
0.21271	5.725e-05	-3.38706e-05	2.00268e-05	-5.11247e-05
0.21271	5.66329e-05	-3.39552e-05	1.98341e-05	-5.12666e-05
0.24323	5.55679e-05	-3.35664e-05	2.01018e-05	-5.09337e-05
0.27374	5.541e-05	-3.31656e-05	1.94455e-05	-5.19611e-05
0.30426	5.56893e-05	-3.23095e-05	2.01635e-05	-5.20708e-05
0.24323	5.54933e-05	-3.28256e-05	1.99756e-05	-5.2637e-05
0.21271	5.61954e-05	-3.28864e-05	1.97775e-05	-5.27466e-05
0.24323	5.73439e-05	-3.38671e-05	2.00307e-05	-5.33126e-05
0.21271	5.71228e-05	-3.53063e-05	2.11783e-05	-5.3865e-05
0.21271	5.68966e-05	-3.5829e-05	2.27681e-05	-5.39518e-05
0.24323	5.75686e-05	-3.63398e-05	2.34522e-05	-5.44951e-05
0.21271	5.77745e-05	-3.63865e-05	2.41354e-05	-5.50248e-05
0.24323	5.70628e-05	-3.59873e-05	2.43653e-05	-5.64722e-05
0.21271	5.54333e-05	-3.65082e-05	2.55173e-05	-5.52035e-05
0.21271	5.5172e-05	-3.6565e-05	2.53022e-05	-5.53136e-05
0.24323	5.53755e-05	-3.56962e-05	2.46339e-05	-5.49672e-05
0.24323	5.64954e-05	-3.71044e-05	2.30507e-05	-5.46255e-05
0.21271	5.76194e-05	-3.76053e-05	2.37375e-05	-5.42884e-05
0.24323	5.87566e-05	-3.76604e-05	2.34912e-05	-5.48688e-05
0.27374	5.85245e-05	-3.72605e-05	2.32438e-05	-5.45408e-05
0.24323	5.9191e-05	-3.73103e-05	2.43798e-05	-5.51121e-05
0.21271	5.89401e-05	-3.69051e-05	2.64195e-05	-5.47477e-05
0.27374	5.779e-05	-3.74109e-05	2.79968e-05	-5.34475e-05
0.21271	5.93819e-05	-3.83572e-05	2.82162e-05	-5.39504e-05
0.27374	5.95956e-05	-3.88577e-05	2.70685e-05	-5.35265e-05
0.24323	5.8892e-05	-3.89216e-05	2.73045e-05	-5.4472e-05
0.24323	5.86536e-05	-3.99057e-05	2.75669e-05	-5.35961e-05
0.24323	5.7507e-05	-3.99828e-05	2.73851e-05	-5.27245e-05
0.21271	5.72682e-05	-3.96051e-05	2.67318e-05	-5.18573e-05
0.24323	5.6121e-05	-3.92339e-05	2.60502e-05	-5.14464e-05
0.24323	5.63424e-05	-3.88602e-05	2.58107e-05	-5.01267e-05
0.21271	5.70199e-05	-3.89271e-05	2.51178e-05	-4.97242e-05
0.21271	5.63372e-05	-3.85299e-05	2.67038e-05	-4.93258e-05
0.24323	5.61198e-05	-3.90439e-05	2.73657e-05	-4.84795e-05
0.24323	5.63766e-05	-3.86415e-05	2.93747e-05	-4.90113e-05
0.27374	5.61951e-05	-3.95933e-05	2.99891e-05	-4.95471e-05
0.24323	5.6027e-05	-4.0063e-05	2.87748e-05	-5.00869e-05
0.21271	5.63241e-05	-4.09824e-05	2.84735e-05	-4.9727e-05
0.27374	5.66073e-05	-4.10039e-05	2.86327e-05	-5.16583e-05
0.30426	5.64341e-05	-4.10411e-05	2.97231e-05	-5.03845e-05
0.27374	5.58044e-05	-4.15465e-05	2.94553e-05	-5.00097e-05
0.24323	5.65344e-05	-4.06834e-05	3.05529e-05	-5.09948e-05
0.27374	5.77206e-05	-4.02701e-05	3.07174e-05	-5.01489e-05
0.27374	5.75378e-05	-4.03066e-05	3.04195e-05	-4.93071e-05
0.21271	5.78022e-05	-4.03405e-05	3.0139e-05	-4.98342e-05
0.24323	5.80529e-05	-4.08333e-05	3.0319e-05	-5.17212e-05
0.24323	5.78475e-05	-4.17669e-05	2.95841e-05	-5.08643e-05
0.18219	5.62731e-05	-4.22274e-05	3.06577e-05	-5.09153e-05
0.24323	5.51641e-05	-4.26856e-05	3.07892e-05	-5.09523e-05
0.24323	5.49631e-05	-4.268e-05	2.99966e-05	-5.09751e-05
0.33478	5.47392e-05	-4.22107e-05	3.05693e-05	-5.05319e-05
0.30426	5.3598e-05	-4.26527e-05	3.11318e-05	-5.10058e-05
0.24323	5.33829e-05	-4.21694e-05	3.12319e-05	-5.19266e-05
0.3653	5.40938e-05	-4.3059e-05	3.08787e-05	-5.32944e-05
0.24323	5.48002e-05	-4.39645e-05	3.05244e-05	-5.19275e-05
0.27374	5.5041e-05	-4.44063e-05	2.92552e-05	-5.19206e-05
0.27374	5.5729e-05	-4.43845e-05	2.93603e-05	-5.09958e-05
0.30426	5.50391e-05	-4.48219e-05	2.85685e-05	-4.9605e-05
0.27374	5.43446e-05	-4.38911e-05	2.82462e-05	-5.04961e-05
0.27374	5.63835e-05	-4.34104e-05	2.88274e-05	-5.00263e-05
0.27374	5.61318e-05	-4.42935e-05	2.93891e-05	-5.00216e-05
0.30426	5.54149e-05	-4.38083e-05	2.9479e-05	-5.00209e-05
0.24323	5.56244e-05	-4.24071e-05	2.86356e-05	-5.00152e-05
0.27374	5.63086e-05	-4.23696e-05	2.86866e-05	-5.04655e-05
0.21271	5.60759e-05	-4.32435e-05	2.96502e-05	-5.00159e-05
0.21271	5.53689e-05	-4.4106e-05	2.83325e-05	-4.95704e-05
0.24323	5.3745e-05	-4.49663e-05	2.79365e-05	-4.95626e-05
0.21271	5.44209e-05	-4.4929e-05	2.89145e-05	-4.90795e-05
0.24323	5.37371e-05	-4.3985e-05	2.8516e-05	-4.85913e-05
0.27374	5.21455e-05	-4.35093e-05	2.76546e-05	-4.85771e-05
0.24323	5.28445e-05	-4.34836e-05	2.63485e-05	-4.85669e-05
0.24323	5.35482e-05	-4.25329e-05	2.64347e-05	-4.94737e-05
0.21271	5.29013e-05	-4.20413e-05	2.74515e-05	-4.94714e-05
0.24323	5.13738e-05	-4.15473e-05	2.75712e-05	-4.99251e-05
0.27374	4.89565e-05	-4.19556e-05	2.77078e-05	-5.12867e-05
0.30426	4.79262e-05	-4.28138e-05	2.51013e-05	-5.30861e-05
0.24323	4.64666e-05	-4.32083e-05	2.38595e-05	-5.44106e-05
0.30426	4.36834e-05	-4.313e-05	2.17203e-05	-5.47992e-05
0.24323	4.00461e-05	-4.44064e-05	1.95883e-05	-5.60687e-05
0.27374	3.60155e-05	-4.61148e-05	1.74724e-05	-5.77583e-05
0.27374	3.11576e-05	-4.78029e-05	1.67479e-05	-5.98681e-05
0.21271	2.73155e-05	-4.8539e-05	1.46639e-05	-6.19372e-05
0.24323	2.31244e-05	-4.968e-05	1.35277e-05	-6.39657e-05
0.21271	1.76806e-05	-5.07738e-05	1.10591e-05	-6.5954e-05
0.21271	1.23661e-05	-5.27341e-05	9.07655e-06	-6.83632e-05
0.24323	6.27692e-06	-5.5109e-05	8.5028e-06	-7.07234e-05
0.24323	-1.26605e-07	-5.60619e-05	5.69137e-06	-7.25737e-05
0.24323	-7.74855e-06	-5.83342e-05	2.46978e-06	-7.52883e-05
0.27374	-1.43035e-05	-6.10216e-05	-1.17136e-06	-7.70325e-05
0.24323	-2.11383e-05	-6.22876e-05	-3.84789e-06	-7.68933e-05
0.33478	-2.82535e-05	-6.48645e-05	-6.90807e-06	-8.08009e-05
0.27374	-3.65716e-05	-6.78298e-05	-8.98593e-06	-8.32866e-05
0.21271	-4.42499e-05	-7.07222e-05	-1.10047e-05	-8.57156e-05
0.24323	-5.30962e-05	-7.40126e-05	-1.25213e-05	-8.71479e-05
0.27374	-6.17288e-05	-7.67785e-05	-1.53547e-05	-8.89395e-05
0.27374	-7.1052e-05	-7.99248e-05	-1.8582e-05	-9.20127e-05
0.24323	-8.06152e-05	-8.3461e-05	-2.17512e-05	-9.59159e-05
0.21271	-9.13136e-05	-8.51076e-05	-2.48536e-05	-9.92754e-05
0.21271	-0.000101296	-8.71355e-05	-2.78621e-05	-0.000102553
0.24323	-0.000111484	-9.09018e-05	-3.21251e-05	-0.000106661
0.24323	-0.000121872	-9.41182e-05	-3.53719e-05	-0.000110679
0.21271	-0.000132892	-9.76986e-05	-3.89783e-05	-0.000114607
0.24323	-0.000144529	-0.000101191	-4.33971e-05	-0.000116167
0.24323	-0.000156783	-0.000105501	-4.77058e-05	-0.000120829
0.21271	-0.000168291	-0.000110167	-5.14433e-05	-0.000124027
0.24323	-0.000179959	-0.000114276	-5.59764e-05	-0.000128493
0.27374	-0.000190405	-0.00011829	-5.90344e-05	-0.00013194
0.21271	-0.000201898	-0.000121748	-6.33687e-05	-0.000134377
0.30426	-0.000212614	-0.000126469	-6.89706e-05	-0.000138083
0.30426	-0.000223468	-0.000129259	-7.26375e-05	-0.000141674
0.27374	-0.000235373	-0.000132861	-7.57361e-05	-0.00014424
0.24323	-0.000246487	-0.0001359	-7.87194e-05	-0.000147623
0.21271	-0.000256803	-0.000140664	-8.24925e-05	-0.000152276
0.21271	-0.000267252	-0.000143057	-8.6142e-05	-0.000156366
0.27374	-0.000276464	-0.000146273	-8.9216e-05	-0.000160343
0.24323	-0.000286264	-0.000149841	-9.21766e-05	-0.00016374
0.21271	-0.000296202	-0.000152386	-9.5929e-05	-0.000167478
0.24323	-0.000305359	-0.00015438	-9.91165e-05	-0.000172019
0.21271	-0.000315108	-0.000157651	-0.000103115	-0.000174625
0.27374	-0.000324087	-0.000160371	-0.000106088	-0.000177131
0.30426	-0.000333192	-0.000162985	-0.000109412	-0.000179989
0.24323	-0.000343328	-0.000165483	-0.000114925	-0.00018274
0.21271	-0.000351759	-0.000166961	-0.000117151	-0.000184922
0.21271	-0.000359842	-0.000168325	-0.000119287	-0.000187901
0.24323	-0.00036849	-0.00017095	-0.000121785	-0.000190313
0.27374	-0.000375428	-0.000174846	-0.000124618	-0.000193522
0.24323	-0.000382936	-0.000177262	-0.000126873	-0.000194782
0.30426	-0.00039011	-0.000180028	-0.000129021	-0.000195467
0.30426	-0.000397413	-0.000181777	-0.000130582	-0.000196943
0.27374	-0.000404387	-0.000183876	-0.000134752	-0.000200122
0.24323	-0.000411492	-0.000184498	-0.000137422	-0.000202285
0.21271	-0.000416455	-0.000185	-0.000139047	-0.000203884
0.24323	-0.000422024	-0.000187219	-0.000140558	-0.00020491
0.18219	-0.000425462	-0.000188424	-0.000143341	-0.000205835
0.24323	-0.000427692	-0.000190443	-0.000146953	-0.000206215
0.24323	-0.000431021	-0.000191911	-0.000147739	-0.000206051
0.24323	-0.000433614	-0.000192826	-0.000148432	-0.000207614
0.27374	-0.000435926	-0.000193653	-0.00014858	-0.000207702
0.24323	-0.000437515	-0.000194852	-0.000150021	-0.000208151
0.24323	-0.000438834	-0.000195519	-0.000149551	-0.000208059
0.21271	-0.000438982	-0.000195194	-0.000149896	-0.000208338
0.24323	-0.000437977	-0.000194791	-0.00015014	-0.000208537
0.24323	-0.000437176	-0.00019477	-0.000150277	-0.000206831
0.30426	-0.000436581	-0.000195134	-0.000150315	-0.000207793
0.24323	-0.000435741	-0.000194516	-0.000148444	-0.000206409
0.24323	-0.000433283	-0.000194744	-0.000146956	-0.000205859
0.21271	-0.000430583	-0.000195819	-0.000147207	-0.000204327
0.27374	-0.000428112	-0.000195	-0.000148284	-0.000203179
0.24323	-0.000425428	-0.000192739	-0.000146551	-0.000202406
0.24323	-0.000422533	-0.00019177	-0.000144748	-0.000200643
0.24323	-0.00041987	-0.000189812	-0.000143791	-0.000198352
0.30426	-0.000415154	-0.000187318	-0.000142757	-0.000197811
0.21271	-0.000410213	-0.000185665	-0.000141176	-0.00019583
0.21271	-0.000405498	-0.000183946	-0.000139509	-0.000192879
0.21271	-0.000399204	-0.00018353	-0.000137314	-0.000191245
0.24323	-0.000393637	-0.000182598	-0.000135949	-0.00018819
0.27374	-0.00038698	-0.000180245	-0.000133594	-0.000186002
0.21271	-0.000379236	-0.000176935	-0.000130722	-0.000184228
0.24323	-0.000371328	-0.000176321	-0.000127341	-0.000181486
0.21271	-0.000364186	-0.00017246	-0.000123461	-0.000177776
0.21271	-0.000355074	-0.000168999	-0.000121354	-0.000174482
0.24323	-0.000345348	-0.000165947	-0.000117372	-0.000172517
0.27374	-0.000337296	-0.000162861	-0.000113806	-0.000170055
0.24323	-0.000326825	-0.000159288	-0.000111109	-0.000167097
0.24323	-0.000317125	-0.000156144	-0.000107914	-0.000163634
0.21271	-0.000307295	-0.000152505	-0.000104675	-0.000161022
0.21271	-0.000296892	-0.000148372	-0.000101391	-0.000157887
0.21271	-0.00028682	-0.000145572	-9.94654e-05	-0.000152883
0.21271	-0.000276168	-0.000140441	-9.52435e-05	-0.00014922
0.27374	-0.000264937	-0.000136635	-9.09781e-05	-0.000145974
0.27374	-0.000253589	-0.00013278	-8.66696e-05	-0.000142687
0.21271	-0.000243045	-0.000130258	-8.05177e-05	-0.000138454
0.24323	-0.000231012	-0.000126791	-7.66397e-05	-0.000135101
0.27374	-0.000218404	-0.000123284	-7.36421e-05	-0.000131707
0.24323	-0.000206603	-0.000119285	-6.96885e-05	-0.000128733
0.21271	-0.000194698	-0.000114341	-6.61546e-05	-0.000124815
0.21271	-0.000182228	-0.00011029	-6.21358e-05	-0.000121326
0.24323	-0.000169647	-0.000106209	-5.76234e-05	-0.000115529
0.27374	-0.000156512	-0.000103003	-5.39839e-05	-0.000111535
0.21271	-0.000143312	-9.97578e-05	-4.8485e-05	-0.000106156
0.30426	-0.000129588	-9.6013e-05	-4.52532e-05	-0.000101216
0.24323	-0.000115331	-9.13074e-05	-4.10948e-05	-9.76205e-05
0.27374	-0.000101463	-8.74777e-05	-3.55393e-05	-9.2169e-05
0.27374	-8.7063e-05	-8.36288e-05	-3.1772e-05	-8.8514e-05
0.21271	-7.39666e-05	-7.97791e-05	-2.61558e-05	-8.52908e-05
0.21271	-5.94274e-05	-7.68244e-05	-2.32695e-05	-8.06829e-05
0.21271	-4.57231e-05	-7.29194e-05	-1.94397e-05	-7.55853e-05
0.24323	-3.33153e-05	-6.89782e-05	-1.46759e-05	-7.04501e-05
0.24323	-2.1274e-05	-6.31735e-05	-1.12584e-05	-6.61907e-05
0.21271	-8.22671e-06	-5.87082e-05	-6.88922e-06	-6.14423e-05
0.21271	4.45233e-06	-5.46686e-05	-2.94404e-06	-5.80312e-05
0.21271	1.76748e-05	-5.06029e-05	1.48157e-06	-5.36708e-05
0.21271	3.18918e-05	-4.65114e-05	6.83972e-06	-5.01963e-05
0.21271	4.48162e-05	-4.24033e-05	1.03885e-05	-4.58004e-05
0.27374	5.78299e-05	-3.87132e-05	1.48784e-05	-4.09263e-05
0.24323	7.09319e-05	-3.45183e-05	1.98658e-05	-3.64689e-05
0.21271	8.36697e-05	-2.98374e-05	2.3975e-05	-3.15156e-05
0.21271	9.69549e-05	-2.60458e-05	3.08431e-05	-2.78925e-05
0.24323	0.000110787	-2.2221e-05	3.59005e-05	-2.33222e-05
0.24323	0.000124703	-1.79019e-05	4.14453e-05	-1.96218e-05
0.21271	0.000139626	-1.40116e-05	4.61111e-05	-1.58877e-05
0.24323	0.000153737	-8.27979e-06	5.03499e-05	-1.02944e-05
0.27374	0.000166106	-4.37072e-06	5.64325e-05	-6.05121e-06
0.30426	0.000179478	9.36147e-07	6.30107e-05	-8.71406e-07
0.30426	0.000192026	5.36083e-06	6.73517e-05	3.89802e-06
0.21271	0.000206941	8.89391e-06	7.21695e-05	8.70874e-06
0.21271	0.00022057	1.3833e-05	7.51746e-05	1.26383e-05
0.24323	0.00023565	1.97256e-05	7.91173e-05	1.84163e-05
0.27374	0.000248982	2.51964e-05	8.26401e-05	2.23997e-05
0.24323	0.000262399	2.93404e-05	8.75703e-05	2.6875e-05
0.21271	0.000274997	3.30621e-05	9.38987e-05	3.0025e-05
0.24323	0.000289522	3.63428e-05	9.75169e-05	3.41183e-05
0.24323	0.000302331	4.05663e-05	0.000101628	3.91544e-05
0.21271	0.000316161	4.43755e-05	0.000106222	4.42381e-05
0.24323	0.000329648	4.86836e-05	0.000109471	4.84564e-05
0.27374	0.000341425	5.12016e-05	0.000113203	5.31828e-05
0.24323	0.000355603	5.6036e-05	0.000118349	5.84079e-05
0.24323	0.00036853	5.86181e-05	0.00012309	6.22963e-05
0.24323	0.000382492	6.3525e-05	0.000126512	6.62125e-05
0.24323	0.000396114	6.75539e-05	0.000130905	7.19822e-05
0.24323	0.000408925	7.11568e-05	0.000135343	7.59621e-05
0.21271	0.000422288	7.52651e-05	0.00014028	8.04391e-05
0.24323	0.000437124	7.89557e-05	0.000144811	8.49333e-05
0.21271	0.000451156	8.35851e-05	0.000151205	9.12705e-05
0.27374	0.000464842	8.82575e-05	0.000154885	9.58076e-05
0.27374	0.000478633	9.29725e-05	0.000159062	0.000101283
0.24323	0.00049253	9.77298e-05	0.000162804	0.00010588
0.21271	0.000506529	0.000104366	0.000167485	0.00011052
0.24323	0.000519258	0.000109659	0.000172663	0.000115211
0.24323	0.000533	0.000113592	0.00017696	0.000119493
0.24323	0.000546843	0.000117086	0.0001813	0.000123366
0.18219	0.000559881	0.00012062	0.000185692	0.000128653
0.24323	0.000573045	0.000124656	0.000191049	0.000133973
0.27374	0.000586341	0.000129194	0.000196005	0.000138872
0.24323	0.000599309	0.000134685	0.000201463	0.000143812
0.24323	0.00061286	0.000138848	0.000205126	0.000147879
0.24323	0.000625166	0.00014306	0.000211561	0.00015336
0.21271	0.000638505	0.000146406	0.000217123	0.000157967
0.24323	0.000652883	0.000151164	0.000222282	0.000163525
0.24323	0.000666484	0.000155961	0.000226585	0.00016821
0.27374	0.000682504	0.000161255	0.000230945	0.000173385
0.27374	0.000696372	0.000166135	0.000235371	0.000177675
0.24323	0.000711718	0.000169232	0.000239863	0.000181542
0.21271	0.00072854	0.00017375	0.000244872	0.000187733
0.18219	0.00074364	0.000178765	0.000250851	0.000192143
0.21271	0.000760205	0.000183815	0.000256406	0.000197964
0.24323	0.00077687	0.000190275	0.000258324	0.000203821
0.21271	0.000792261	0.000195856	0.000264385	0.000209704
0.24323	0.000808645	0.000201471	0.000269569	0.000214239
0.21271	0.000824194	0.000206658	0.000276607	0.000220174
0.24323	0.000838918	0.000210043	0.000282304	0.00022523
0.27374	0.000856014	0.000214365	0.000287113	0.000230773
0.21271	0.000873212	0.00021872	0.000291486	0.000237253
0.21271	0.000888687	0.000223117	0.000297721	0.000242853
0.24323	0.000905184	0.000229372	0.000303536	0.000248487
0.27374	0.000920868	0.000234284	0.000309394	0.000252788
0.30426	0.000937535	0.000240131	0.000315765	0.00025713
0.24323	0.000954743	0.000245991	0.000320802	0.000261505
0.24323	0.000971134	0.000251873	0.000325861	0.00026864
0.27374	0.000988984	0.000257784	0.0003305	0.000274423
0.18219	0.00101	0.000263725	0.000336545	0.00028115
0.30426	0.00102	0.000268321	0.00034216	0.000286552
0.27374	0.00104	0.000273859	0.000349624	0.000291983
0.30426	0.00106	0.000278512	0.000355281	0.000297887
0.21271	0.00107	0.000284098	0.00036142	0.000303829
0.24323	0.00109	0.000290607	0.000368511	0.00031027
0.24323	0.00111	0.000296673	0.000373794	0.000317191
0.27374	0.00113	0.000303228	0.000380916	0.000323228
0.21271	0.00115	0.000308905	0.000386691	0.000329754
0.24323	0.00117	0.000315984	0.00039614	0.000336298
0.24323	0.00118	0.000320791	0.000402866	0.000343764
0.24323	0.0012	0.000327442	0.00040961	0.000350325
0.24323	0.00122	0.000333667	0.000415015	0.000355982
0.27374	0.00124	0.000340803	0.000421822	0.00036256
0.21271	0.00126	0.000347014	0.000428195	0.000368694
0.27374	0.00128	0.000353693	0.000434584	0.000375287
0.27374	0.0013	0.000359944	0.000441903	0.000380965
0.27374	0.00132	0.000366237	0.000448316	0.000387553
0.30426	0.00133	0.000372563	0.00045565	0.000392774
0.24323	0.00135	0.000379365	0.000462076	0.000399374
0.27374	0.00137	0.000386189	0.000469874	0.000405528
0.21271	0.00139	0.000391662	0.000474032	0.000411696
0.24323	0.00141	0.000398505	0.000480919	0.000417435
0.27374	0.00143	0.000404437	0.000485512	0.000423658
0.24323	0.00145	0.000411749	0.000491051	0.000430355
0.21271	0.00147	0.000418168	0.000497535	0.000438438
0.24323	0.00149	0.000425975	0.00050358	0.000445631
0.21271	0.00151	0.000433341	0.000511003	0.000452393
0.21271	0.00153	0.000439352	0.000517968	0.000459175
0.24323	0.00155	0.000446279	0.000526311	0.00046597
0.21271	0.00157	0.000452286	0.000533751	0.00047368
0.21271	0.00159	0.000458284	0.000541194	0.000480921
0.24323	0.00161	0.000465207	0.000547715	0.000487694
0.24323	0.00163	0.000471678	0.000553786	0.000494016
0.21271	0.00165	0.000478149	0.000559876	0.0005008
0.21271	0.00167	0.000485082	0.000567324	0.000508046
0.24323	0.00169	0.000489754	0.000574763	0.000514379
0.24323	0.00171	0.000496288	0.000581759	0.000520712
0.24323	0.00173	0.000504224	0.000589234	0.00052888
0.27374	0.00175	0.000510802	0.000594891	0.00053523
0.27374	0.00177	0.000518302	0.000602365	0.000542501
0.24323	0.00179	0.000525809	0.000608933	0.000549328
0.21271	0.00181	0.000532409	0.00061644	0.000555711
0.18219	0.00183	0.000539007	0.000622607	0.000562553
0.24323	0.00185	0.00054514	0.000630156	0.000569853
0.21271	0.00187	0.000551751	0.000636346	0.000577161
0.27374	0.00189	0.000558837	0.000643021	0.000584013
0.24323	0.00191	0.000566843	0.000650172	0.000590862
0.27374	0.00193	0.000573017	0.000658234	0.000596333
0.27374	0.00195	0.000579649	0.000665387	0.000602253
0.24323	0.00197	0.000586285	0.000673016	0.000609994
0.21271	0.00199	0.000593378	0.000680649	0.000617278
0.21271	0.00201	0.000599099	0.000687345	0.000623654
0.27374	0.00203	0.000605738	0.000695855	0.00062912
0.24323	0.00205	0.000613294	0.000703454	0.000636868
0.24323	0.00207	0.000620391	0.0007115	0.000643706
0.21271	0.00209	0.000625663	0.000717713	0.000650546
0.24323	0.00211	0.000632766	0.000723928	0.000657851
0.24323	0.00213	0.000638494	0.000730164	0.000664705
0.33478	0.00215	0.000646043	0.000737333	0.000672013
0.27374	0.00217	0.000652218	0.000745419	0.000677497
0.24323	0.00219	0.000658385	0.000752139	0.000684338
0.27374	0.0022	0.000664552	0.000760245	0.000691161
0.21271	0.00222	0.000670267	0.000766995	0.000696611
0.27374	0.00224	0.000676905	0.000774215	0.000702965
0.21271	0.00226	0.000683099	0.000780983	0.000709761
0.21271	0.00228	0.000689753	0.00078728	0.000716104
0.21271	0.0023	0.000696415	0.000794029	0.000722917
0.24323	0.00232	0.000703547	0.000802134	0.000729719
0.21271	0.00234	0.000709781	0.00080841	0.000734676
0.27374	0.00236	0.000716013	0.000815164	0.000741447
0.27374	0.00238	0.000722242	0.000821002	0.000747764
0.21271	0.0024	0.000728468	0.000826358	0.000755
0.27374	0.00242	0.000735586	0.000833058	0.000761771
0.24323	0.00244	0.000743144	0.000839756	0.000768069
0.30426	0.00246	0.000750237	0.000845997	0.000773894
0.27374	0.00248	0.000756412	0.000853139	0.000779705
0.30426	0.0025	0.000763035	0.000859805	0.000786867
0.33478	0.00251	0.000770557	0.000866006	0.000791737
0.33478	0.00253	0.000777613	0.000873115	0.00079935
0.30426	0.00255	0.000783297	0.000879775	0.000805601
0.3653	0.00257	0.000789437	0.000888257	0.000812316
0.33478	0.00259	0.000796042	0.000895349	0.000818113
0.39581	0.00261	0.000801735	0.000901058	0.000824815
0.39581	0.00263	0.000807422	0.000907675	0.000831059
0.30426	0.00265	0.000814033	0.000912438	0.000836843
0.33478	0.00267	0.000819741	0.000918551	0.000843532
0.3653	0.00269	0.000825903	0.000924194	0.000848405
0.39581	0.0027	0.000832047	0.000929828	0.000854662
0.3653	0.00272	0.000838182	0.000935934	0.000860449
0.39581	0.00274	0.000842942	0.000942952	0.000868044
0.39581	0.00276	0.000849059	0.000948152	0.000874716
0.45685	0.00278	0.000855165	0.000955639	0.000881839
0.45685	0.0028	0.000861723	0.00096175	0.00088849
0.45685	0.00281	0.000868723	0.00097013	0.000894218
0.45685	0.00283	0.00087525	0.000977123	0.000899935
0.48737	0.00285	0.00088039	0.000983662	0.000905632
0.45685	0.00287	0.000886424	0.000991102	0.000912691
0.51789	0.00289	0.000891984	0.000997599	0.000918834
0.5484	0.00291	0.000898898	0.001	0.000925877
0.57892	0.00292	0.000903972	0.00101	0.0009311
0.63996	0.00294	0.000910416	0.00102	0.00093678
0.57892	0.00296	0.000916404	0.00102	0.000943359
0.60944	0.00298	0.000924206	0.00103	0.000949934
0.60944	0.003	0.000930627	0.00104	0.000956512
0.67047	0.00302	0.000937043	0.00104	0.000963104
0.60944	0.00303	0.000942088	0.00105	0.000969689
0.63996	0.00305	0.000947579	0.00105	0.000975808
0.67047	0.00307	0.000953054	0.00106	0.000982381
0.67047	0.00309	0.000958513	0.00107	0.000988034
0.67047	0.00311	0.000965783	0.00107	0.000994593
0.63996	0.00313	0.000972584	0.00108	0.000999771
0.73151	0.00314	0.000979387	0.00109	0.00101
0.73151	0.00316	0.000985286	0.00109	0.00101
0.73151	0.00318	0.000991629	0.0011	0.00102
0.73151	0.0032	0.000997031	0.0011	0.00102
0.79254	0.00322	0.001	0.00111	0.00103
0.76203	0.00324	0.00101	0.00112	0.00104
0.85358	0.00325	0.00102	0.00112	0.00104
0.79254	0.00327	0.00102	0.00113	0.00105
0.85358	0.00329	0.00103	0.00114	0.00105
0.8841	0.00331	0.00104	0.00114	0.00106
0.8841	0.00333	0.00104	0.00115	0.00107
0.8841	0.00335	0.00105	0.00115	0.00107
0.91461	0.00337	0.00105	0.00116	0.00108
0.91461	0.00339	0.00106	0.00117	0.00108
0.91461	0.0034	0.00106	0.00117	0.00109
0.94513	0.00342	0.00107	0.00118	0.0011
0.8841	0.00344	0.00108	0.00119	0.0011
0.97565	0.00346	0.00108	0.00119	0.00111
0.91461	0.00348	0.00109	0.0012	0.00111
0.97565	0.00349	0.00109	0.00121	0.00112
1.00617	0.00351	0.0011	0.00121	0.00113
1.03668	0.00353	0.00111	0.00122	0.00113
1.00617	0.00354	0.00111	0.00123	0.00114
1.03668	0.00356	0.00112	0.00123	0.00114
1.0672	0.00358	0.00112	0.00124	0.00115
1.03668	0.0036	0.00113	0.00124	0.00115
1.09772	0.00362	0.00114	0.00125	0.00116
1.0672	0.00363	0.00114	0.00125	0.00116
1.12824	0.00365	0.00115	0.00126	0.00117
1.03668	0.00367	0.00116	0.00127	0.00118
1.09772	0.00369	0.00116	0.00127	0.00118
1.15876	0.0037	0.00116	0.00128	0.00119
1.12824	0.00372	0.00117	0.00128	0.00119
1.18927	0.00374	0.00118	0.00129	0.0012
1.12824	0.00375	0.00118	0.0013	0.0012
1.18927	0.00377	0.00119	0.0013	0.00121
1.21979	0.00378	0.0012	0.00131	0.00121
1.09772	0.0038	0.0012	0.00131	0.00122
1.21979	0.00382	0.00121	0.00132	0.00122
1.21979	0.00383	0.00121	0.00132	0.00123
1.15876	0.00385	0.00122	0.00133	0.00123
1.21979	0.00386	0.00122	0.00133	0.00124
1.18927	0.00388	0.00123	0.00134	0.00124
1.21979	0.00389	0.00123	0.00134	0.00125
1.21979	0.00391	0.00124	0.00135	0.00125
1.21979	0.00392	0.00124	0.00135	0.00126
1.28083	0.00394	0.00125	0.00136	0.00126
1.18927	0.00396	0.00125	0.00137	0.00127
1.28083	0.00397	0.00126	0.00137	0.00127
1.25031	0.00398	0.00126	0.00138	0.00128
1.34186	0.004	0.00127	0.00138	0.00128
1.28083	0.00402	0.00127	0.00139	0.00129
1.28083	0.00403	0.00128	0.00139	0.00129
1.34186	0.00404	0.00128	0.00139	0.0013
1.31134	0.00406	0.00129	0.0014	0.00131
1.28083	0.00407	0.00129	0.0014	0.00131
1.31134	0.00408	0.0013	0.00141	0.00131
1.31134	0.0041	0.0013	0.00141	0.00132
1.4029	0.00411	0.0013	0.00142	0.00132
1.37238	0.00412	0.00131	0.00142	0.00133
1.31134	0.00413	0.00131	0.00143	0.00133
1.28083	0.00415	0.00132	0.00143	0.00134
1.34186	0.00416	0.00132	0.00144	0.00134
1.37238	0.00417	0.00133	0.00144	0.00134
1.37238	0.00419	0.00133	0.00144	0.00135
1.43341	0.0042	0.00133	0.00145	0.00135
1.43341	0.00421	0.00134	0.00145	0.00136
1.37238	0.00422	0.00134	0.00146	0.00136
1.37238	0.00424	0.00135	0.00146	0.00137
1.43341	0.00425	0.00135	0.00147	0.00137
1.46393	0.00426	0.00135	0.00147	0.00138
1.52497	0.00427	0.00136	0.00147	0.00138
1.46393	0.00429	0.00136	0.00148	0.00139
1.52497	0.0043	0.00136	0.00148	0.00139
1.46393	0.00431	0.00137	0.00149	0.00139
1.49445	0.00432	0.00137	0.00149	0.00139
1.46393	0.00433	0.00137	0.00149	0.0014
1.52497	0.00434	0.00138	0.0015	0.0014
1.55549	0.00436	0.00138	0.0015	0.0014
1.586	0.00437	0.00139	0.00151	0.00141
1.55549	0.00438	0.00139	0.00151	0.00141
1.49445	0.00439	0.00139	0.00152	0.00142
1.55549	0.0044	0.0014	0.00152	0.00142
1.52497	0.00441	0.0014	0.00152	0.00142
1.52497	0.00442	0.0014	0.00153	0.00142
1.55549	0.00443	0.00141	0.00153	0.00143
1.55549	0.00444	0.00141	0.00153	0.00143
1.55549	0.00445	0.00141	0.00154	0.00144
1.64704	0.00446	0.00141	0.00154	0.00144
1.61652	0.00447	0.00142	0.00155	0.00144
1.586	0.00448	0.00142	0.00155	0.00145
1.586	0.00449	0.00142	0.00155	0.00145
1.61652	0.0045	0.00143	0.00155	0.00145
1.67756	0.00451	0.00143	0.00156	0.00145
1.67756	0.00452	0.00143	0.00156	0.00146
1.70807	0.00453	0.00144	0.00156	0.00146
1.73859	0.00454	0.00144	0.00157	0.00146
1.70807	0.00454	0.00144	0.00157	0.00147
1.67756	0.00455	0.00144	0.00157	0.00147
1.67756	0.00456	0.00144	0.00158	0.00147
1.70807	0.00457	0.00145	0.00158	0.00147
1.70807	0.00458	0.00145	0.00158	0.00147
1.73859	0.00459	0.00145	0.00158	0.00148
1.67756	0.00459	0.00145	0.00159	0.00148
1.67756	0.0046	0.00146	0.00159	0.00148
1.79963	0.00461	0.00146	0.00159	0.00148
1.76911	0.00462	0.00146	0.00159	0.00149
1.73859	0.00462	0.00146	0.00159	0.00149
1.83014	0.00463	0.00146	0.0016	0.00149
1.76911	0.00464	0.00147	0.0016	0.00149
1.89118	0.00464	0.00147	0.0016	0.0015
1.79963	0.00465	0.00147	0.0016	0.0015
1.79963	0.00466	0.00147	0.00161	0.0015
1.89118	0.00467	0.00148	0.00161	0.0015
1.83014	0.00468	0.00148	0.00161	0.00151
1.9217	0.00468	0.00148	0.00161	0.00151
1.89118	0.00469	0.00148	0.00161	0.00151
1.89118	0.00469	0.00148	0.00162	0.00151
1.89118	0.0047	0.00149	0.00162	0.00151
1.86066	0.00471	0.00149	0.00162	0.00152
1.89118	0.00471	0.00149	0.00162	0.00152
1.95221	0.00472	0.00149	0.00163	0.00152
1.9217	0.00472	0.00149	0.00163	0.00152
1.95221	0.00473	0.00149	0.00163	0.00152
1.9217	0.00473	0.0015	0.00163	0.00153
1.98273	0.00473	0.0015	0.00163	0.00153
2.04377	0.00474	0.0015	0.00164	0.00153
1.95221	0.00474	0.0015	0.00164	0.00153
2.04377	0.00475	0.0015	0.00164	0.00153
1.98273	0.00475	0.0015	0.00164	0.00153
2.01325	0.00476	0.0015	0.00164	0.00153
2.07429	0.00476	0.0015	0.00164	0.00154
2.07429	0.00476	0.0015	0.00165	0.00154
2.01325	0.00477	0.0015	0.00165	0.00154
2.1048	0.00477	0.00151	0.00165	0.00154
2.07429	0.00477	0.00151	0.00165	0.00154
2.16584	0.00477	0.00151	0.00165	0.00154
2.19636	0.00478	0.00151	0.00165	0.00154
2.13532	0.00478	0.00151	0.00165	0.00154
2.1048	0.00478	0.00151	0.00165	0.00154
2.07429	0.00478	0.00151	0.00165	0.00154
2.16584	0.00478	0.00151	0.00165	0.00154
2.1048	0.00478	0.00151	0.00165	0.00154
2.1048	0.00479	0.00151	0.00165	0.00154
2.13532	0.00479	0.00151	0.00165	0.00154
2.16584	0.00479	0.00152	0.00166	0.00154
2.13532	0.00479	0.00152	0.00166	0.00154
2.25739	0.00479	0.00152	0.00166	0.00154
2.22687	0.00479	0.00152	0.00166	0.00154
2.22687	0.00478	0.00152	0.00165	0.00154
2.22687	0.00478	0.00152	0.00165	0.00154
2.25739	0.00478	0.00152	0.00165	0.00154
2.28791	0.00478	0.00152	0.00165	0.00154
2.31843	0.00478	0.00152	0.00165	0.00154
2.34894	0.00478	0.00151	0.00165	0.00154
2.34894	0.00478	0.00151	0.00165	0.00154
2.28791	0.00478	0.00151	0.00165	0.00154
2.34894	0.00477	0.00151	0.00165	0.00154
2.37946	0.00477	0.00151	0.00165	0.00154
2.31843	0.00477	0.00151	0.00165	0.00154
2.34894	0.00477	0.00151	0.00165	0.00154
2.34894	0.00477	0.00151	0.00165	0.00153
2.34894	0.00476	0.00151	0.00165	0.00153
2.37946	0.00476	0.00151	0.00164	0.00153
2.37946	0.00476	0.00151	0.00164	0.00153
2.40998	0.00475	0.00151	0.00164	0.00153
2.40998	0.00475	0.00151	0.00164	0.00153
2.34894	0.00474	0.0015	0.00164	0.00153
2.34894	0.00474	0.0015	0.00164	0.00153
2.4405	0.00473	0.0015	0.00164	0.00152
2.4405	0.00473	0.0015	0.00163	0.00152
2.40998	0.00472	0.00149	0.00163	0.00152
2.40998	0.00472	0.00149	0.00163	0.00152
2.47101	0.00471	0.00149	0.00163	0.00151
2.47101	0.0047	0.00149	0.00163	0.00151
2.50153	0.0047	0.00149	0.00162	0.00151
2.53205	0.00469	0.00149	0.00162	0.00151
2.50153	0.00469	0.00148	0.00162	0.00151
2.53205	0.00468	0.00148	0.00162	0.0015
2.4405	0.00467	0.00148	0.00161	0.0015
2.53205	0.00466	0.00148	0.00161	0.0015
2.53205	0.00466	0.00147	0.00161	0.0015
2.59309	0.00465	0.00147	0.0016	0.0015
2.56257	0.00464	0.00147	0.0016	0.00149
2.53205	0.00463	0.00147	0.0016	0.00149
2.56257	0.00462	0.00146	0.0016	0.00149
2.6236	0.00461	0.00146	0.00159	0.00148
2.59309	0.0046	0.00146	0.00159	0.00148
2.6236	0.00459	0.00146	0.00159	0.00148
2.59309	0.00458	0.00145	0.00158	0.00147
2.59309	0.00457	0.00145	0.00158	0.00147
2.59309	0.00456	0.00145	0.00157	0.00147
2.59309	0.00455	0.00144	0.00157	0.00146
2.65412	0.00454	0.00144	0.00156	0.00146
2.65412	0.00452	0.00143	0.00156	0.00146
2.65412	0.00451	0.00143	0.00156	0.00145
2.71516	0.0045	0.00143	0.00155	0.00145
2.65412	0.00449	0.00142	0.00155	0.00144
2.74567	0.00448	0.00142	0.00154	0.00144
2.80671	0.00446	0.00141	0.00154	0.00144
2.77619	0.00445	0.00141	0.00154	0.00143
2.68464	0.00444	0.0014	0.00153	0.00143
2.74567	0.00443	0.0014	0.00153	0.00142
2.74567	0.00442	0.0014	0.00153	0.00142
2.77619	0.0044	0.00139	0.00152	0.00142
2.74567	0.00439	0.00139	0.00152	0.00141
2.80671	0.00438	0.00138	0.00151	0.00141
2.83723	0.00437	0.00138	0.00151	0.00141
2.74567	0.00436	0.00138	0.00151	0.0014
2.80671	0.00435	0.00137	0.0015	0.0014
2.80671	0.00434	0.00137	0.0015	0.0014
2.80671	0.00433	0.00137	0.0015	0.0014
2.77619	0.00432	0.00137	0.00149	0.00139
2.83723	0.00431	0.00136	0.00149	0.00139
2.83723	0.0043	0.00136	0.00149	0.00139
2.89826	0.0043	0.00136	0.00149	0.00139
2.86774	0.00429	0.00136	0.00148	0.00138
2.86774	0.00428	0.00135	0.00148	0.00138
2.86774	0.00427	0.00135	0.00148	0.00138
2.92878	0.00427	0.00135	0.00148	0.00138
2.89826	0.00426	0.00135	0.00147	0.00137
2.9593	0.00426	0.00134	0.00147	0.00137
2.98982	0.00425	0.00134	0.00147	0.00137
2.9593	0.00425	0.00134	0.00147	0.00137
2.98982	0.00425	0.00134	0.00147	0.00137
2.89826	0.00424	0.00134	0.00147	0.00137
2.9593	0.00424	0.00134	0.00146	0.00137
2.98982	0.00424	0.00134	0.00146	0.00137
3.02033	0.00424	0.00134	0.00146	0.00137
3.02033	0.00424	0.00134	0.00146	0.00137
3.02033	0.00424	0.00134	0.00146	0.00137
3.02033	0.00424	0.00134	0.00146	0.00137
3.02033	0.00424	0.00134	0.00146	0.00137
3.05085	0.00424	0.00134	0.00146	0.00137
3.05085	0.00424	0.00134	0.00146	0.00137
3.05085	0.00424	0.00134	0.00146	0.00137
3.05085	0.00424	0.00134	0.00147	0.00137
3.08137	0.00425	0.00134	0.00147	0.00137
3.08137	0.00425	0.00134	0.00147	0.00137
3.08137	0.00425	0.00134	0.00147	0.00137
3.1424	0.00425	0.00134	0.00147	0.00137
3.08137	0.00426	0.00134	0.00147	0.00137
3.08137	0.00426	0.00134	0.00147	0.00137
3.17292	0.00426	0.00134	0.00147	0.00137
3.1424	0.00427	0.00134	0.00147	0.00138
3.29499	0.00427	0.00135	0.00148	0.00138
3.20344	0.00428	0.00135	0.00148	0.00138
3.23396	0.00428	0.00135	0.00148	0.00138
3.20344	0.00429	0.00135	0.00148	0.00138
3.17292	0.00429	0.00135	0.00148	0.00138
3.20344	0.0043	0.00135	0.00149	0.00139
3.20344	0.0043	0.00135	0.00149	0.00139
3.23396	0.00431	0.00135	0.00149	0.00139
3.20344	0.00432	0.00135	0.00149	0.00139
3.23396	0.00432	0.00136	0.00149	0.00139
3.29499	0.00433	0.00136	0.00149	0.0014
3.23396	0.00433	0.00136	0.0015	0.0014
3.35603	0.00434	0.00136	0.0015	0.0014
3.29499	0.00435	0.00136	0.0015	0.0014
3.32551	0.00435	0.00137	0.0015	0.0014
3.29499	0.00436	0.00137	0.0015	0.00141
3.35603	0.00437	0.00137	0.00151	0.00141
3.29499	0.00437	0.00137	0.00151	0.00141
3.35603	0.00438	0.00137	0.00151	0.00141
3.35603	0.00438	0.00137	0.00151	0.00141
3.35603	0.00439	0.00138	0.00152	0.00141
3.38654	0.00439	0.00138	0.00152	0.00142
3.44758	0.0044	0.00138	0.00152	0.00142
3.44758	0.00441	0.00138	0.00152	0.00142
3.41706	0.00441	0.00138	0.00152	0.00142
3.44758	0.00441	0.00138	0.00152	0.00142
3.44758	0.00442	0.00138	0.00153	0.00143
3.4781	0.00443	0.00139	0.00153	0.00143
3.4781	0.00443	0.00139	0.00153	0.00143
3.44758	0.00443	0.00139	0.00153	0.00143
3.4781	0.00444	0.00139	0.00153	0.00143
3.44758	0.00444	0.00139	0.00153	0.00143
3.41706	0.00444	0.00139	0.00154	0.00143
3.4781	0.00445	0.00139	0.00153	0.00143
3.50862	0.00445	0.00139	0.00154	0.00143
3.56965	0.00445	0.00139	0.00154	0.00143
3.50862	0.00446	0.00139	0.00154	0.00143
3.53913	0.00446	0.00139	0.00154	0.00143
3.50862	0.00446	0.0014	0.00154	0.00143
3.44758	0.00446	0.0014	0.00155	0.00143
3.60017	0.00447	0.0014	0.00155	0.00143
3.53913	0.00447	0.0014	0.00155	0.00143
3.60017	0.00447	0.0014	0.00155	0.00143
3.60017	0.00447	0.0014	0.00155	0.00143
3.63069	0.00447	0.0014	0.00155	0.00143
3.63069	0.00447	0.0014	0.00155	0.00144
3.69172	0.00447	0.00139	0.00155	0.00144
3.6612	0.00447	0.00139	0.00155	0.00144
3.69172	0.00447	0.00139	0.00155	0.00144
3.6612	0.00447	0.00139	0.00155	0.00144
3.63069	0.00447	0.00139	0.00155	0.00144
3.69172	0.00447	0.00139	0.00155	0.00144
3.63069	0.00447	0.00139	0.00155	0.00144
3.6612	0.00447	0.00139	0.00155	0.00144
3.63069	0.00447	0.00139	0.00154	0.00144
3.69172	0.00447	0.00139	0.00154	0.00143
3.75276	0.00447	0.00139	0.00154	0.00143
3.72224	0.00446	0.00139	0.00154	0.00143
3.69172	0.00446	0.00138	0.00154	0.00143
3.72224	0.00446	0.00138	0.00154	0.00143
3.78327	0.00446	0.00138	0.00154	0.00143
3.72224	0.00446	0.00138	0.00154	0.00143
3.75276	0.00445	0.00138	0.00153	0.00143
3.75276	0.00445	0.00138	0.00153	0.00143
3.81379	0.00445	0.00138	0.00153	0.00143
3.72224	0.00444	0.00138	0.00153	0.00143
3.81379	0.00444	0.00138	0.00153	0.00142
3.81379	0.00444	0.00138	0.00153	0.00142
3.87483	0.00443	0.00138	0.00153	0.00142
3.90534	0.00443	0.00138	0.00153	0.00142
3.84431	0.00443	0.00138	0.00153	0.00142
3.87483	0.00443	0.00138	0.00153	0.00142
3.93586	0.00442	0.00137	0.00153	0.00142
3.87483	0.00442	0.00137	0.00152	0.00142
3.90534	0.00442	0.00137	0.00152	0.00142
3.90534	0.00442	0.00137	0.00152	0.00142
3.93586	0.00441	0.00137	0.00152	0.00142
3.90534	0.00441	0.00137	0.00152	0.00142
3.87483	0.00441	0.00137	0.00152	0.00142
3.96638	0.00441	0.00137	0.00152	0.00141
3.90534	0.0044	0.00137	0.00152	0.00142
3.96638	0.0044	0.00137	0.00152	0.00141
3.9969	0.0044	0.00137	0.00151	0.00141
3.9969	0.0044	0.00136	0.00151	0.00141
4.02742	0.0044	0.00136	0.00151	0.00141
3.9969	0.00439	0.00136	0.00151	0.00141
3.9969	0.00439	0.00136	0.00151	0.00141
4.02742	0.00439	0.00136	0.00151	0.00141
4.08845	0.00439	0.00136	0.00151	0.00141
4.08845	0.00439	0.00136	0.00151	0.00141
4.08845	0.00439	0.00136	0.00151	0.00141
3.9969	0.00438	0.00136	0.00151	0.00141
4.11897	0.00438	0.00136	0.00151	0.00141
4.11897	0.00438	0.00136	0.00151	0.00141
4.11897	0.00438	0.00136	0.00151	0.00141
4.11897	0.00438	0.00136	0.00151	0.00141
4.21052	0.00438	0.00136	0.00151	0.00141
4.14949	0.00438	0.00136	0.0015	0.00141
4.14949	0.00438	0.00136	0.0015	0.00141
4.18	0.00438	0.00136	0.0015	0.00141
4.14949	0.00438	0.00135	0.0015	0.00141
4.21052	0.00438	0.00136	0.0015	0.00141
4.14949	0.00438	0.00136	0.00151	0.00141
4.24104	0.00437	0.00135	0.00151	0.00141
4.14949	0.00437	0.00135	0.00151	0.00141
4.21052	0.00438	0.00136	0.0015	0.00141
4.21052	0.00437	0.00135	0.00151	0.00141
4.24104	0.00438	0.00135	0.00151	0.00141
4.27156	0.00438	0.00135	0.00151	0.00141
4.24104	0.00438	0.00135	0.00151	0.00141
4.27156	0.00438	0.00136	0.00151	0.00141
4.24104	0.00438	0.00136	0.00151	0.00141
4.24104	0.00438	0.00136	0.00151	0.00141
4.27156	0.00438	0.00136	0.00151	0.00141
4.30207	0.00438	0.00136	0.00151	0.00141
4.33259	0.00438	0.00136	0.00151	0.00141
4.27156	0.00439	0.00136	0.00151	0.00141
4.24104	0.00439	0.00136	0.00151	0.00141
4.33259	0.00439	0.00136	0.00151	0.00141
4.39363	0.00439	0.00136	0.00151	0.00142
4.33259	0.00439	0.00136	0.00151	0.00142
4.39363	0.00439	0.00136	0.00151	0.00142
4.39363	0.0044	0.00136	0.00151	0.00142
4.39363	0.0044	0.00136	0.00151	0.00142
4.39363	0.0044	0.00136	0.00151	0.00142
4.42415	0.0044	0.00136	0.00152	0.00142
4.39363	0.0044	0.00136	0.00152	0.00142
4.36311	0.0044	0.00136	0.00152	0.00142
4.42415	0.0044	0.00137	0.00152	0.00142
4.39363	0.0044	0.00137	0.00152	0.00143
4.39363	0.00441	0.00136	0.00152	0.00143
4.42415	0.00441	0.00137	0.00152	0.00143
4.45466	0.00441	0.00137	0.00152	0.00143
4.48518	0.00441	0.00137	0.00152	0.00143
4.45466	0.00441	0.00137	0.00152	0.00143
4.45466	0.00442	0.00137	0.00152	0.00143
4.54622	0.00442	0.00137	0.00152	0.00143
4.5157	0.00442	0.00137	0.00152	0.00143
4.5157	0.00442	0.00137	0.00153	0.00143
4.54622	0.00442	0.00137	0.00153	0.00143
4.5157	0.00442	0.00137	0.00153	0.00143
4.54622	0.00442	0.00137	0.00153	0.00143
4.60725	0.00443	0.00137	0.00153	0.00143
4.60725	0.00443	0.00137	0.00153	0.00143
4.60725	0.00443	0.00137	0.00153	0.00143
4.57673	0.00443	0.00137	0.00153	0.00143
4.66829	0.00443	0.00137	0.00153	0.00143
4.63777	0.00443	0.00137	0.00153	0.00143
4.63777	0.00443	0.00137	0.00153	0.00144
4.60725	0.00443	0.00137	0.00153	0.00144
4.66829	0.00443	0.00137	0.00153	0.00144
4.6988	0.00443	0.00137	0.00153	0.00144
4.63777	0.00443	0.00137	0.00153	0.00144
4.63777	0.00443	0.00137	0.00153	0.00144
4.66829	0.00443	0.00137	0.00153	0.00144
4.63777	0.00443	0.00137	0.00153	0.00144
4.66829	0.00443	0.00137	0.00153	0.00144
4.6988	0.00443	0.00137	0.00153	0.00144
4.72932	0.00443	0.00137	0.00153	0.00144
4.75984	0.00443	0.00137	0.00153	0.00144
4.79036	0.00443	0.00137	0.00153	0.00144
4.6988	0.00443	0.00137	0.00153	0.00144
4.75984	0.00443	0.00137	0.00153	0.00144
4.79036	0.00443	0.00137	0.00153	0.00144
4.82087	0.00443	0.00137	0.00153	0.00144
4.75984	0.00443	0.00137	0.00153	0.00144
4.82087	0.00443	0.00137	0.00153	0.00144
4.79036	0.00443	0.00137	0.00153	0.00144
4.82087	0.00443	0.00137	0.00153	0.00144
4.79036	0.00443	0.00137	0.00153	0.00144
4.79036	0.00443	0.00137	0.00153	0.00144
4.85139	0.00443	0.00137	0.00153	0.00144
4.88191	0.00443	0.00137	0.00153	0.00144
4.88191	0.00442	0.00137	0.00153	0.00144
4.85139	0.00442	0.00137	0.00153	0.00144
4.88191	0.00442	0.00137	0.00153	0.00144
4.91243	0.00442	0.00137	0.00152	0.00144
4.88191	0.00442	0.00137	0.00153	0.00144
4.88191	0.00442	0.00137	0.00153	0.00144
4.91243	0.00442	0.00136	0.00153	0.00144
4.91243	0.00442	0.00137	0.00153	0.00144
4.91243	0.00442	0.00137	0.00153	0.00144
4.97346	0.00442	0.00137	0.00152	0.00144
4.97346	0.00441	0.00137	0.00153	0.00144
4.94295	0.00441	0.00137	0.00152	0.00144
4.97346	0.00441	0.00137	0.00152	0.00144
4.97346	0.00441	0.00136	0.00153	0.00144
4.94295	0.00441	0.00136	0.00153	0.00144
4.97346	0.00441	0.00136	0.00153	0.00144
5.00398	0.00441	0.00136	0.00153	0.00144
5.06502	0.00441	0.00136	0.00153	0.00143
5.06502	0.00441	0.00136	0.00153	0.00143
5.0345	0.00441	0.00136	0.00153	0.00143
5.12605	0.00441	0.00136	0.00153	0.00143
5.06502	0.0044	0.00136	0.00153	0.00143
5.0345	0.0044	0.00136	0.00153	0.00143
5.06502	0.0044	0.00136	0.00153	0.00143
5.09553	0.0044	0.00136	0.00153	0.00143
5.18709	0.0044	0.00136	0.00153	0.00143
5.18709	0.0044	0.00136	0.00152	0.00143
5.15657	0.0044	0.00136	0.00153	0.00143
5.12605	0.0044	0.00136	0.00153	0.00143
5.15657	0.0044	0.00136	0.00153	0.00143
5.15657	0.0044	0.00136	0.00153	0.00143
5.18709	0.0044	0.00136	0.00153	0.00143
5.12605	0.0044	0.00136	0.00153	0.00143
5.2176	0.0044	0.00136	0.00153	0.00143
5.2176	0.00439	0.00136	0.00153	0.00143
5.2176	0.0044	0.00136	0.00153	0.00144
5.27864	0.0044	0.00136	0.00153	0.00144
5.27864	0.0044	0.00136	0.00153	0.00144
5.27864	0.0044	0.00136	0.00153	0.00144
5.2176	0.0044	0.00136	0.00152	0.00144
5.2176	0.0044	0.00136	0.00153	0.00144
5.27864	0.0044	0.00136	0.00153	0.00144
5.27864	0.0044	0.00136	0.00153	0.00144
5.27864	0.0044	0.00136	0.00153	0.00144
5.33967	0.0044	0.00136	0.00153	0.00144
5.33967	0.0044	0.00136	0.00153	0.00144
5.33967	0.0044	0.00136	0.00153	0.00144
5.37019	0.0044	0.00136	0.00153	0.00144
5.37019	0.0044	0.00136	0.00153	0.00144
5.33967	0.0044	0.00136	0.00153	0.00144
5.40071	0.0044	0.00136	0.00153	0.00144
5.43123	0.0044	0.00136	0.00153	0.00144
5.40071	0.0044	0.00136	0.00153	0.00144
5.40071	0.0044	0.00136	0.00153	0.00144
5.37019	0.0044	0.00136	0.00153	0.00144
5.49226	0.0044	0.00136	0.00153	0.00144
5.40071	0.0044	0.00136	0.00153	0.00144
5.46175	0.0044	0.00136	0.00153	0.00144
5.49226	0.0044	0.00136	0.00153	0.00144
5.46175	0.00441	0.00136	0.00153	0.00144
5.46175	0.00441	0.00136	0.00153	0.00144
5.49226	0.00441	0.00136	0.00153	0.00144
5.46175	0.00441	0.00136	0.00153	0.00144
5.46175	0.00441	0.00136	0.00153	0.00144
5.49226	0.00441	0.00136	0.00153	0.00144
5.5533	0.00441	0.00136	0.00153	0.00144
5.49226	0.00441	0.00136	0.00153	0.00144
5.52278	0.00441	0.00136	0.00153	0.00144
5.5533	0.00441	0.00136	0.00153	0.00145
5.5533	0.00441	0.00136	0.00153	0.00145
5.5533	0.00441	0.00136	0.00153	0.00145
5.58382	0.00441	0.00136	0.00153	0.00145
5.5533	0.00441	0.00136	0.00153	0.00145
5.58382	0.00441	0.00136	0.00153	0.00145
5.5533	0.00441	0.00136	0.00153	0.00145
5.61433	0.00441	0.00137	0.00153	0.00145
5.61433	0.00441	0.00136	0.00153	0.00145
5.64485	0.00441	0.00137	0.00154	0.00145
5.64485	0.00442	0.00137	0.00153	0.00145
5.70589	0.00442	0.00137	0.00153	0.00145
5.64485	0.00442	0.00137	0.00153	0.00145
5.67537	0.00442	0.00137	0.00153	0.00145
5.70589	0.00442	0.00137	0.00154	0.00145
5.64485	0.00442	0.00137	0.00154	0.00146
5.67537	0.00442	0.00137	0.00154	0.00146
5.67537	0.00442	0.00137	0.00154	0.00146
5.67537	0.00442	0.00137	0.00154	0.00146
5.7364	0.00442	0.00137	0.00154	0.00146
5.76692	0.00442	0.00137	0.00154	0.00146
5.79744	0.00442	0.00137	0.00154	0.00146
5.79744	0.00442	0.00137	0.00154	0.00146
5.70589	0.00442	0.00137	0.00154	0.00146
5.76692	0.00442	0.00137	0.00154	0.00146
5.76692	0.00441	0.00137	0.00154	0.00146
5.76692	0.00441	0.00137	0.00154	0.00145
5.76692	0.00441	0.00137	0.00154	0.00145
5.79744	0.00441	0.00137	0.00154	0.00145
5.79744	0.00441	0.00137	0.00154	0.00145
5.82796	0.00441	0.00137	0.00154	0.00145
5.88899	0.00441	0.00137	0.00154	0.00145
5.88899	0.00441	0.00137	0.00153	0.00146
5.85848	0.00441	0.00137	0.00153	0.00145
5.85848	0.00441	0.00137	0.00153	0.00145
5.88899	0.0044	0.00137	0.00153	0.00146
5.88899	0.0044	0.00137	0.00153	0.00146
5.95003	0.0044	0.00136	0.00153	0.00146
5.88899	0.0044	0.00136	0.00153	0.00146
5.98055	0.0044	0.00136	0.00153	0.00146
5.88899	0.0044	0.00136	0.00153	0.00145
5.95003	0.0044	0.00136	0.00153	0.00145
5.98055	0.0044	0.00136	0.00153	0.00145
5.98055	0.0044	0.00136	0.00152	0.00145
5.98055	0.0044	0.00136	0.00152	0.00145
5.95003	0.00439	0.00136	0.00153	0.00145
6.01106	0.00439	0.00136	0.00153	0.00145
6.01106	0.00439	0.00136	0.00153	0.00145
5.98055	0.00439	0.00136	0.00152	0.00145
5.98055	0.00439	0.00136	0.00152	0.00145
6.01106	0.00439	0.00136	0.00152	0.00145
5.95003	0.00439	0.00136	0.00152	0.00145
6.01106	0.00438	0.00136	0.00152	0.00145
6.04158	0.00438	0.00136	0.00152	0.00145
6.04158	0.00438	0.00136	0.00152	0.00145
6.0721	0.00438	0.00135	0.00152	0.00145
6.10262	0.00438	0.00135	0.00152	0.00145
6.16365	0.00437	0.00135	0.00152	0.00145
6.13313	0.00437	0.00135	0.00152	0.00145
6.13313	0.00437	0.00135	0.00152	0.00145
6.0721	0.00437	0.00135	0.00152	0.00145
6.16365	0.00437	0.00135	0.00152	0.00145
6.16365	0.00437	0.00135	0.00152	0.00145
6.16365	0.00437	0.00135	0.00152	0.00145
6.19417	0.00437	0.00135	0.00152	0.00145
6.2552	0.00437	0.00136	0.00152	0.00145
6.22469	0.00436	0.00136	0.00152	0.00145
6.19417	0.00436	0.00135	0.00152	0.00145
6.2552	0.00436	0.00135	0.00152	0.00145
6.2552	0.00436	0.00135	0.00152	0.00145
6.2552	0.00436	0.00136	0.00152	0.00145
6.19417	0.00436	0.00136	0.00152	0.00145
6.22469	0.00436	0.00136	0.00152	0.00145
6.2552	0.00436	0.00136	0.00152	0.00145
6.22469	0.00436	0.00136	0.00152	0.00145
6.28572	0.00436	0.00136	0.00152	0.00145
6.28572	0.00436	0.00136	0.00152	0.00145
6.31624	0.00436	0.00136	0.00152	0.00145
6.2552	0.00436	0.00136	0.00152	0.00145
6.31624	0.00436	0.00136	0.00152	0.00145
6.37728	0.00437	0.00136	0.00152	0.00145
6.31624	0.00437	0.00136	0.00152	0.00145
6.40779	0.00436	0.00136	0.00152	0.00145
6.31624	0.00436	0.00136	0.00152	0.00145
6.34676	0.00436	0.00136	0.00152	0.00145
6.37728	0.00436	0.00136	0.00152	0.00145
6.37728	0.00436	0.00136	0.00152	0.00145
6.40779	0.00436	0.00136	0.00152	0.00145
6.46883	0.00436	0.00136	0.00152	0.00145
6.46883	0.00436	0.00136	0.00152	0.00145
6.43831	0.00436	0.00136	0.00152	0.00145
6.43831	0.00437	0.00136	0.00152	0.00145
6.49935	0.00437	0.00136	0.00152	0.00145
6.43831	0.00437	0.00136	0.00152	0.00145
6.49935	0.00437	0.00136	0.00152	0.00145
6.49935	0.00437	0.00136	0.00152	0.00145
6.49935	0.00437	0.00136	0.00152	0.00145
6.49935	0.00437	0.00136	0.00152	0.00145
6.52986	0.00437	0.00136	0.00152	0.00145
6.49935	0.00437	0.00136	0.00152	0.00145
6.52986	0.00437	0.00136	0.00152	0.00145
6.5909	0.00437	0.00136	0.00152	0.00145
6.56038	0.00437	0.00136	0.00152	0.00145
6.56038	0.00437	0.00136	0.00152	0.00145
6.56038	0.00437	0.00136	0.00153	0.00145
6.56038	0.00437	0.00136	0.00153	0.00145
6.62142	0.00438	0.00136	0.00153	0.00145
6.5909	0.00438	0.00136	0.00153	0.00145
6.56038	0.00438	0.00136	0.00153	0.00145
6.62142	0.00438	0.00136	0.00153	0.00145
6.65193	0.00438	0.00136	0.00153	0.00145
6.62142	0.00438	0.00136	0.00153	0.00145
6.71297	0.00438	0.00136	0.00153	0.00145
6.65193	0.00438	0.00136	0.00153	0.00145
6.65193	0.00438	0.00136	0.00153	0.00146
6.71297	0.00439	0.00136	0.00153	0.00146
6.65193	0.00439	0.00136	0.00153	0.00146
6.65193	0.00439	0.00136	0.00153	0.00146
6.71297	0.00439	0.00136	0.00153	0.00146
6.74349	0.00439	0.00136	0.00153	0.00146
6.774	0.00439	0.00137	0.00153	0.00146
6.774	0.00439	0.00137	0.00153	0.00145
6.74349	0.00439	0.00137	0.00153	0.00145
6.71297	0.00439	0.00137	0.00153	0.00146
6.74349	0.00439	0.00137	0.00153	0.00146
6.80452	0.00439	0.00137	0.00153	0.00146
6.74349	0.00439	0.00137	0.00153	0.00146
6.83504	0.00439	0.00137	0.00153	0.00146
6.86556	0.00439	0.00137	0.00153	0.00146
6.80452	0.00439	0.00137	0.00153	0.00146
6.83504	0.00438	0.00137	0.00153	0.00146
6.86556	0.00439	0.00137	0.00153	0.00145
6.86556	0.00438	0.00137	0.00153	0.00146
6.83504	0.00438	0.00137	0.00153	0.00146
6.83504	0.00438	0.00137	0.00153	0.00146
6.92659	0.00438	0.00137	0.00153	0.00146
6.89608	0.00438	0.00137	0.00153	0.00146
6.83504	0.00438	0.00137	0.00153	0.00146
6.95711	0.00438	0.00137	0.00153	0.00146
6.89608	0.00438	0.00137	0.00153	0.00146
6.98763	0.00438	0.00137	0.00153	0.00146
6.89608	0.00438	0.00137	0.00153	0.00146
6.95711	0.00438	0.00137	0.00153	0.00146
6.98763	0.00438	0.00137	0.00153	0.00145
6.98763	0.00438	0.00137	0.00153	0.00146
6.98763	0.00438	0.00137	0.00153	0.00146
6.98763	0.00438	0.00137	0.00153	0.00146
6.98763	0.00438	0.00137	0.00153	0.00146
7.04866	0.00438	0.00137	0.00153	0.00146
7.01815	0.00438	0.00137	0.00153	0.00146
7.07918	0.00438	0.00137	0.00153	0.00146
7.14022	0.00437	0.00137	0.00153	0.00146
7.04866	0.00437	0.00137	0.00153	0.00146
7.07918	0.00437	0.00137	0.00153	0.00146
7.01815	0.00437	0.00137	0.00153	0.00146
7.1097	0.00437	0.00137	0.00153	0.00146
7.1097	0.00437	0.00137	0.00153	0.00146
7.07918	0.00437	0.00137	0.00153	0.00145
7.1097	0.00437	0.00137	0.00153	0.00145
7.04866	0.00437	0.00137	0.00153	0.00145
7.17073	0.00437	0.00137	0.00153	0.00145
7.14022	0.00436	0.00137	0.00153	0.00145
7.14022	0.00436	0.00137	0.00153	0.00145
7.1097	0.00436	0.00137	0.00153	0.00145
7.20125	0.00436	0.00136	0.00153	0.00145
7.23177	0.00436	0.00136	0.00153	0.00145
7.14022	0.00436	0.00137	0.00153	0.00145
7.1097	0.00436	0.00137	0.00153	0.00145
7.20125	0.00435	0.00137	0.00152	0.00145
7.23177	0.00435	0.00136	0.00152	0.00145
7.20125	0.00435	0.00136	0.00152	0.00145
7.17073	0.00435	0.00136	0.00152	0.00145
7.26229	0.00435	0.00136	0.00152	0.00145
7.23177	0.00435	0.00136	0.00152	0.00145
7.32332	0.00435	0.00136	0.00152	0.00145
7.29281	0.00435	0.00136	0.00152	0.00145
7.32332	0.00435	0.00136	0.00152	0.00145
7.32332	0.00434	0.00136	0.00152	0.00145
7.32332	0.00434	0.00136	0.00152	0.00145
7.29281	0.00434	0.00136	0.00152	0.00145
7.32332	0.00434	0.00136	0.00152	0.00145
7.38436	0.00434	0.00136	0.00152	0.00145
7.35384	0.00434	0.00136	0.00152	0.00145
7.38436	0.00434	0.00136	0.00152	0.00144
7.38436	0.00434	0.00136	0.00152	0.00144
7.38436	0.00433	0.00136	0.00152	0.00144
7.35384	0.00433	0.00136	0.00152	0.00145
7.41488	0.00433	0.00136	0.00152	0.00144
7.41488	0.00433	0.00136	0.00152	0.00144
7.38436	0.00433	0.00136	0.00152	0.00145
7.41488	0.00433	0.00136	0.00152	0.00145
7.44539	0.00433	0.00136	0.00152	0.00145
7.44539	0.00433	0.00136	0.00151	0.00145
7.44539	0.00433	0.00136	0.00151	0.00145
7.50643	0.00433	0.00136	0.00152	0.00145
7.47591	0.00433	0.00136	0.00151	0.00144
7.50643	0.00433	0.00136	0.00151	0.00144
7.50643	0.00433	0.00136	0.00151	0.00144
7.53695	0.00432	0.00136	0.00151	0.00144
7.44539	0.00432	0.00136	0.00151	0.00144
7.47591	0.00432	0.00136	0.00151	0.00144
7.47591	0.00432	0.00136	0.00151	0.00144
7.50643	0.00432	0.00136	0.00151	0.00144
7.56746	0.00432	0.00136	0.00151	0.00144
7.56746	0.00432	0.00136	0.00151	0.00144
7.59798	0.00432	0.00136	0.00151	0.00144
7.59798	0.00432	0.00136	0.00151	0.00144
7.65902	0.00432	0.00136	0.00151	0.00144
7.59798	0.00432	0.00136	0.00151	0.00144
7.6285	0.00433	0.00136	0.00151	0.00144
7.59798	0.00432	0.00136	0.00151	0.00144
7.65902	0.00433	0.00136	0.00151	0.00144
7.65902	0.00433	0.00136	0.00151	0.00144
7.59798	0.00433	0.00136	0.00151	0.00144
7.6285	0.00433	0.00136	0.00151	0.00144
7.65902	0.00433	0.00136	0.00151	0.00144
7.72005	0.00433	0.00136	0.00151	0.00144
7.75057	0.00433	0.00136	0.00151	0.00144
7.68953	0.00433	0.00136	0.00151	0.00144
7.68953	0.00433	0.00136	0.00151	0.00144
7.72005	0.00433	0.00136	0.00152	0.00144
7.72005	0.00433	0.00136	0.00152	0.00144
7.75057	0.00433	0.00136	0.00152	0.00144
7.72005	0.00433	0.00136	0.00152	0.00144
7.78109	0.00434	0.00136	0.00152	0.00144
7.72005	0.00434	0.00136	0.00152	0.00144
7.72005	0.00434	0.00137	0.00152	0.00144
7.72005	0.00434	0.00136	0.00152	0.00144
7.78109	0.00434	0.00137	0.00152	0.00144
7.78109	0.00434	0.00137	0.00152	0.00144
7.78109	0.00434	0.00137	0.00152	0.00144
7.68953	0.00434	0.00137	0.00152	0.00144
7.90316	0.00434	0.00137	0.00152	0.00144
7.84212	0.00434	0.00137	0.00152	0.00144
7.84212	0.00434	0.00137	0.00152	0.00144
7.90316	0.00434	0.00137	0.00152	0.00144
7.84212	0.00434	0.00137	0.00152	0.00144
7.90316	0.00434	0.00137	0.00152	0.00144
7.87264	0.00434	0.00137	0.00152	0.00144
7.90316	0.00434	0.00137	0.00152	0.00144
7.93368	0.00434	0.00137	0.00152	0.00144
7.93368	0.00434	0.00137	0.00152	0.00144
8.02523	0.00434	0.00137	0.00152	0.00144
7.99471	0.00434	0.00137	0.00152	0.00144
7.87264	0.00434	0.00137	0.00152	0.00144
7.96419	0.00434	0.00137	0.00152	0.00144
7.99471	0.00434	0.00137	0.00152	0.00144
8.02523	0.00434	0.00137	0.00152	0.00144
7.99471	0.00434	0.00137	0.00152	0.00144
7.96419	0.00434	0.00137	0.00152	0.00144
7.99471	0.00434	0.00137	0.00152	0.00144
8.05575	0.00434	0.00137	0.00152	0.00144
8.02523	0.00434	0.00137	0.00152	0.00144
8.05575	0.00433	0.00137	0.00152	0.00144
8.02523	0.00433	0.00137	0.00152	0.00144
8.05575	0.00433	0.00137	0.00152	0.00144
8.02523	0.00433	0.00137	0.00152	0.00144
8.02523	0.00433	0.00137	0.00152	0.00144
8.02523	0.00433	0.00137	0.00152	0.00144
8.11678	0.00433	0.00137	0.00152	0.00144
8.1473	0.00433	0.00137	0.00152	0.00143
8.08626	0.00433	0.00137	0.00152	0.00143
8.11678	0.00433	0.00137	0.00151	0.00143
8.05575	0.00433	0.00137	0.00151	0.00143
8.11678	0.00433	0.00137	0.00151	0.00143
8.11678	0.00433	0.00137	0.00151	0.00143
8.08626	0.00432	0.00137	0.00151	0.00143
8.17782	0.00433	0.00137	0.00151	0.00143
8.1473	0.00432	0.00137	0.00151	0.00143
8.17782	0.00432	0.00137	0.00151	0.00143
8.17782	0.00432	0.00137	0.00151	0.00143
8.1473	0.00432	0.00137	0.00151	0.00143
8.17782	0.00432	0.00137	0.00151	0.00143
8.23885	0.00432	0.00137	0.00151	0.00143
8.17782	0.00432	0.00136	0.00151	0.00143
8.26937	0.00432	0.00136	0.00151	0.00143
8.17782	0.00432	0.00136	0.00151	0.00143
8.26937	0.00432	0.00136	0.00151	0.00143
8.26937	0.00432	0.00136	0.00151	0.00143
8.23885	0.00432	0.00136	0.00151	0.00143
8.26937	0.00431	0.00136	0.00151	0.00143
8.33041	0.00431	0.00136	0.00151	0.00143
8.33041	0.00431	0.00136	0.00151	0.00143
8.39144	0.00431	0.00136	0.00151	0.00143
8.29989	0.00431	0.00136	0.00151	0.00143
8.29989	0.00431	0.00136	0.00151	0.00143
8.36092	0.00431	0.00136	0.00151	0.00143
8.36092	0.0043	0.00136	0.00151	0.00143
8.39144	0.0043	0.00136	0.00151	0.00142
8.33041	0.0043	0.00136	0.00151	0.00142
8.39144	0.0043	0.00136	0.00151	0.00142
8.42196	0.0043	0.00136	0.00151	0.00142
8.42196	0.0043	0.00136	0.00151	0.00142
8.42196	0.0043	0.00136	0.00151	0.00142
8.36092	0.00429	0.00135	0.00151	0.00142
8.48299	0.00429	0.00135	0.00151	0.00142
8.42196	0.00429	0.00135	0.00151	0.00142
8.42196	0.00429	0.00135	0.00151	0.00142
8.48299	0.00429	0.00135	0.00151	0.00142
8.45248	0.00429	0.00135	0.0015	0.00142
8.45248	0.00429	0.00135	0.0015	0.00142
8.45248	0.00429	0.00135	0.0015	0.00142
8.45248	0.00429	0.00135	0.0015	0.00142
8.57455	0.00429	0.00135	0.0015	0.00142
8.51351	0.00429	0.00135	0.0015	0.00142
8.54403	0.00429	0.00135	0.0015	0.00142
8.48299	0.00429	0.00135	0.0015	0.00142
8.54403	0.00429	0.00135	0.0015	0.00142
8.54403	0.00428	0.00135	0.0015	0.00142
8.57455	0.00428	0.00135	0.0015	0.00142
8.63558	0.00428	0.00135	0.0015	0.00142
8.63558	0.00428	0.00135	0.0015	0.00142
8.57455	0.00428	0.00135	0.0015	0.00142
8.60506	0.00428	0.00135	0.0015	0.00142
8.6661	0.00428	0.00135	0.0015	0.00142
8.63558	0.00428	0.00135	0.0015	0.00142
8.63558	0.00428	0.00135	0.0015	0.00142
8.72714	0.00428	0.00135	0.00151	0.00142
8.69662	0.00428	0.00135	0.0015	0.00142
8.6661	0.00428	0.00135	0.00151	0.00142
8.69662	0.00428	0.00135	0.00151	0.00142
8.69662	0.00428	0.00135	0.00151	0.00142
8.72714	0.00428	0.00135	0.0015	0.00142
8.6661	0.00428	0.00135	0.0015	0.00142
8.6661	0.00428	0.00135	0.0015	0.00142
8.69662	0.00429	0.00135	0.0015	0.00142
8.78817	0.00429	0.00135	0.0015	0.00142
8.72714	0.00429	0.00135	0.0015	0.00142
8.72714	0.00429	0.00135	0.0015	0.00142
8.72714	0.00429	0.00135	0.0015	0.00142
8.75765	0.00429	0.00135	0.00151	0.00142
8.81869	0.00429	0.00135	0.00151	0.00142
8.81869	0.00429	0.00135	0.00151	0.00142
8.87972	0.00429	0.00135	0.00151	0.00142
8.78817	0.00429	0.00135	0.00151	0.00142
8.81869	0.00429	0.00135	0.00151	0.00142
8.75765	0.00429	0.00135	0.00151	0.00142
8.87972	0.0043	0.00135	0.00151	0.00142
8.87972	0.0043	0.00135	0.00151	0.00143
8.94076	0.0043	0.00135	0.00151	0.00143
8.91024	0.0043	0.00135	0.00151	0.00143
8.94076	0.0043	0.00135	0.00151	0.00143
8.91024	0.0043	0.00135	0.00152	0.00143
8.91024	0.0043	0.00136	0.00152	0.00143
8.91024	0.0043	0.00135	0.00152	0.00143
8.91024	0.0043	0.00135	0.00152	0.00143
8.94076	0.0043	0.00135	0.00152	0.00143
8.91024	0.0043	0.00136	0.00152	0.00143
8.97128	0.0043	0.00136	0.00152	0.00143
9.00179	0.0043	0.00136	0.00152	0.00143
8.97128	0.0043	0.00136	0.00152	0.00143
8.97128	0.0043	0.00136	0.00152	0.00143
9.03231	0.0043	0.00136	0.00152	0.00143
8.97128	0.0043	0.00136	0.00152	0.00143
9.06283	0.0043	0.00136	0.00152	0.00143
9.06283	0.0043	0.00136	0.00152	0.00143
9.03231	0.00431	0.00136	0.00152	0.00143
9.12386	0.0043	0.00136	0.00152	0.00143
9.06283	0.00431	0.00136	0.00152	0.00143
9.09335	0.00431	0.00136	0.00152	0.00143
9.09335	0.00431	0.00136	0.00152	0.00143
9.12386	0.00431	0.00136	0.00152	0.00143
9.12386	0.00431	0.00136	0.00152	0.00143
9.15438	0.00431	0.00136	0.00152	0.00143
9.12386	0.00431	0.00136	0.00152	0.00143
9.12386	0.00431	0.00136	0.00152	0.00143
9.06283	0.00431	0.00136	0.00152	0.00143
9.12386	0.00431	0.00136	0.00151	0.00143
9.1849	0.00431	0.00136	0.00151	0.00143
9.21542	0.00431	0.00136	0.00151	0.00143
9.1849	0.00431	0.00136	0.00151	0.00143
9.1849	0.00431	0.00136	0.00151	0.00143
9.21542	0.00431	0.00136	0.00151	0.00143
9.21542	0.00431	0.00135	0.00151	0.00143
9.24594	0.00431	0.00136	0.00151	0.00143
9.24594	0.0043	0.00136	0.00151	0.00143
9.24594	0.0043	0.00136	0.00151	0.00143
9.21542	0.0043	0.00136	0.00152	0.00143
9.24594	0.0043	0.00136	0.00151	0.00143
9.24594	0.0043	0.00136	0.00151	0.00143
9.24594	0.0043	0.00135	0.00151	0.00143
9.24594	0.0043	0.00135	0.00151	0.00143
9.27645	0.0043	0.00135	0.00151	0.00143
9.30697	0.0043	0.00135	0.00151	0.00143
9.30697	0.0043	0.00135	0.00151	0.00143
9.30697	0.0043	0.00135	0.00151	0.00143
9.33749	0.0043	0.00135	0.00151	0.00143
9.33749	0.0043	0.00135	0.00151	0.00143
9.36801	0.0043	0.00135	0.00151	0.00143
9.39852	0.0043	0.00135	0.00151	0.00142
9.39852	0.00429	0.00135	0.00151	0.00142
9.36801	0.00429	0.00135	0.00151	0.00142
9.36801	0.00429	0.00135	0.00151	0.00142
9.36801	0.00429	0.00135	0.00151	0.00142
9.39852	0.00429	0.00135	0.00151	0.00142
9.49008	0.00428	0.00135	0.00151	0.00142
9.42904	0.00428	0.00135	0.00151	0.00142
9.45956	0.00428	0.00135	0.00151	0.00142
9.49008	0.00428	0.00135	0.00151	0.00142
9.42904	0.00428	0.00135	0.0015	0.00142
9.49008	0.00428	0.00135	0.0015	0.00142
9.52059	0.00428	0.00135	0.0015	0.00142
9.49008	0.00428	0.00135	0.0015	0.00142
9.49008	0.00427	0.00135	0.0015	0.00142
9.52059	0.00427	0.00135	0.0015	0.00142
9.52059	0.00427	0.00135	0.0015	0.00142
9.55111	0.00427	0.00135	0.0015	0.00142
9.52059	0.00427	0.00135	0.0015	0.00142
9.64267	0.00427	0.00135	0.0015	0.00142
9.52059	0.00427	0.00135	0.0015	0.00142
9.58163	0.00427	0.00135	0.0015	0.00141
9.52059	0.00427	0.00135	0.0015	0.00141
9.55111	0.00427	0.00135	0.00149	0.00141
9.58163	0.00427	0.00135	0.00149	0.00142
9.55111	0.00426	0.00135	0.00149	0.00142
9.58163	0.00426	0.00135	0.00149	0.00142
9.61215	0.00426	0.00135	0.00149	0.00142
9.64267	0.00426	0.00135	0.00149	0.00142
9.58163	0.00426	0.00135	0.00149	0.00142
9.61215	0.00426	0.00135	0.00149	0.00142
9.64267	0.00426	0.00135	0.00149	0.00142
9.67318	0.00426	0.00135	0.00149	0.00142
9.67318	0.00426	0.00135	0.0015	0.00142
9.67318	0.00426	0.00135	0.00149	0.00142
9.7037	0.00426	0.00135	0.00149	0.00142
9.73422	0.00426	0.00135	0.00149	0.00141
9.76474	0.00426	0.00135	0.00149	0.00142
9.67318	0.00426	0.00135	0.00149	0.00141
9.7037	0.00426	0.00135	0.00149	0.00141
9.79525	0.00426	0.00135	0.00149	0.00141
9.79525	0.00426	0.00135	0.00149	0.00141
9.76474	0.00426	0.00135	0.00149	0.00141
9.79525	0.00426	0.00135	0.00149	0.00141
9.79525	0.00426	0.00135	0.0015	0.00142
9.82577	0.00426	0.00135	0.0015	0.00141
9.82577	0.00426	0.00135	0.0015	0.00142
9.85629	0.00426	0.00135	0.0015	0.00142
9.79525	0.00426	0.00135	0.0015	0.00141
9.85629	0.00426	0.00135	0.0015	0.00141
9.85629	0.00426	0.00135	0.0015	0.00141
9.88681	0.00426	0.00135	0.0015	0.00141
9.88681	0.00426	0.00135	0.0015	0.00141
9.91732	0.00426	0.00135	0.0015	0.00141
9.88681	0.00426	0.00135	0.0015	0.00141
9.91732	0.00427	0.00135	0.0015	0.00141
9.91732	0.00427	0.00135	0.0015	0.00141
9.91732	0.00427	0.00135	0.0015	0.00141
9.91732	0.00427	0.00135	0.00149	0.00141
9.94784	0.00427	0.00135	0.00149	0.00141
10.0089	0.00427	0.00135	0.00149	0.00142
9.94784	0.00427	0.00135	0.00149	0.00142
9.97836	0.00427	0.00135	0.00149	0.00142
10.0394	0.00427	0.00135	0.00149	0.00142
[truncated: 24,361 more rows]
